# Supplementary material for: Effects of sediment exposure on corals: a systematic review of experimental studies
Source: Environ Evid. 2022 Feb 7;11:4. doi: 10.1186/s13750-022-00256-0 (PMC8818373; doi:10.1186/s13750-022-00256-0)
Supplement: Supplementary file 2 — Additional file 2. A search scoping exercise and list of definitive reviews and benchmark studies. [file 13750_2022_256_MOESM2_ESM.xlsx]

## Sheet: README
Effects of sediment exposure on corals: a systematic review of experimental studies
Additional file 2
Lillian J. Tuttle and Megan J. Donahue
published in Environmental Evidence
NOAA grant #NA18NMF4540325 to PI Donahue, "Developing stressor thresholds for reef-building coral species in the Pacific Islands Region"
SUMMARY:	This spreadsheet provides information relevant to the 'Searching for articles' section of the corresponding report.
	See the description of each tab, below, for a summary of how it corresponds to different steps in the process.
"Coral taxa" tab	Provides a list of threatened and endangered coral species, as identified by the U.S. Endangered Species Act. The corresponding genera are included in the search term for our systematic review.
Column descriptions:
Genus	Genus of coral that is listed under the U.S. Endangered Species Act
Ocean Basin	Ocean where genus has its native habitat
Threatened species within genus? (no = 0/yes = 1)	Is there a threatened species within the genus-in-question, as listed under the U.S. Endangered Species Act
Endangered species within genus? (no = 0/yes = 1)	Is there an endangered species within the genus-in-question, as listed under the U.S. Endangered Species Act
Number of species in genus listed under ESA	Number of species within the genus-in-question, as listed under the U.S. Endangered Species Act
Species names under ESA	Species names within the genus-in-question that are listed under the U.S. Endangered Species Act
Common names	Common names within the genus-in-question that are listed under the U.S. Endangered Species Act
Notes	Other information
"Search terms" tab	Shows a test for comprehensiveness of individual components/"sequences" within our compound search term.
Column descriptions:
Search term 1	First search term in a sequence
Boolean operator	Boolean operator in a sequence
Search term 2	Second search term in a sequence
Preliminary Web of Science results for TOPIC search	Number of hits on Web of Science TOPIC search for a single search term connected by a Boolean operator
Notes	Other information
"Search locations" tab	Lists which databases, search engines, and other online locations where the search term will be used to find relevant material.
Column descriptions:
No.	Number
Database name	Name of the database, search engine, or other online location
Database host	Owner or host of the database, search engine, or other online location
Scope	The relative scope of the material found within the database, search engine, or other online location
"Search results" tab	Shows the specifications for each search, as dictated by the structure of each database, search engine, or other online location.
Column descriptions:
Date of search	M/DD/YYYY when the search was conducted
Search engine	Relevant database, search engine, or other online location
Search term	The search term as it was reformatted per the requirements of each database, search engine, or other online location
Search specification	Any other specifications or search options applied
Dates Specified	Any date restrictions specified by the search
No. Results	How many "hits" or records there were from the search
Notes	Notes about the search not reflected in the other columns
Saved files (no. and format)	How the records were saved for further screening of titles and abstracts
No. results by database	Number of records, broken down by database, search engine, or other online location
No. results minus duplicates	Number of unique records (=No. results by database - No. duplicates)
No. duplicates	Number of duplicates within each database, search engine, or other online location
No. unique (non-duplicated) records	Aggregated number of unique records
"Definitive reviews" tab	A bibliographic list of papers that are considered 'definitive reviews' for our topic on the effects of sediment on corals. These were referenced to create the list of "benchmark studies" (see below).
Column descriptions:
Ref#	Number assigned to reference, used in 'Benchmark studies' tab
Authors	Authors of definitive review
Year	Year of publication
Title	Title of publication
Publication name	Journal name in which paper was published
Volume (Issue)	Volume (and issue) number(s) in which paper was published
Pages	Page numbers in which paper was published
"Benchmark studies" tab	A list of benchmark studies, with reference to which definitive review(s) in which they were cited. This list will be used to test the thoroughness of our database and search engine searches.
Column descriptions:
Reference	Author(s) and years of publication of a benchmark study identified by at least one of the definitive reviews
From Definitive Review #	Ref# from "Definitive Reviews" tab from which reference is cited
Full Citation	Bibliographic information about the reference-in-question
Type of reference	Category of manuscript type (e.g., primary research article, conference proceedings, etc.)
Notes	Other information

## Sheet: Coral taxa
Which taxa should we include as search terms?			Listing of Coral Reef Species under the U.S. Endangered Species Act [Updated 2020-03-02]
			https://www.cakex.org/case-studies/listing-coral-reef-species-under-us-endangered-species-act
Genus	Ocean Basin	Threatened species within genus? (no = 0/yes = 1)	Endangered species within genus? (no = 0/yes = 1)	Number of species in genus listed under ESA	Species names under ESA	Common names	Notes
Acropora	Global	1	0	10	A. palmata, cervicornis, globiceps, jacquelineae, lokani, pharaonis, retusa, rudis, speciosa, tenella	Elkhorn coral (palmata), Staghorn coral (cervicornis)
Anacropora	Indo-Pacific	1	0	1	A. spinosa
Cantharellus	Indo-Pacific	0	1	1	C. noumeae
Dendrogyra	Atlantic	1	0	1	D. cylindrus	Pillar coral
Euphyllia	Indo-Pacific	1	0	1	E. paradivisa
Isopora	Indo-Pacific	1	0	1	I. crateriformis
Montastraea	Atlantic	0	0	0	see Orbicella spp.	see Orbicella spp.	The threatened species that were FORMERLY designated as Montastraea are now Orbicella (see below)
Montipora	Indo-Pacific	1	0	1	M. australiensis
Mycetophyllia	Atlantic	1	0	1	M. ferox	Rough cactus coral
Orbicella	Atlantic	1	0	3	O. annularis, faveolata, franksi	Lobed star coral (annularis), Mountainous star coral (faveolata), Boulder star coral (franksi)
Pavona	Indo-Pacific	1	0	1	P. diffluens
Porites	Global	1	0	1	P. napopora
Seriatopora	Indo-Pacific	1	0	1	S. aculeata
Siderastrea	Global	0	1	1	S. glynni
Tubastraea	Global	0	1	1	T. floreana
Alveopora	Indo-Pacific	0	0	0	n/a		identified by Coral Tool advisory team as genus of interest
Astreopora	Indo-Pacific	0	0	0	n/a		identified by Coral Tool advisory team as genus of interest
Favia	Global	0	0	0	n/a		identified by Coral Tool advisory team as genus of interest
Favites	Indo-Pacific	0	0	0	n/a		identified by Coral Tool advisory team as genus of interest
Goniastrea	Indo-Pacific	0	0	0	n/a		identified by Coral Tool advisory team as genus of interest
Goniopora	Indo-Pacific	0	0	0	n/a		identified by Coral Tool advisory team as genus of interest
Leptastrea	Indo-Pacific	0	0	0	n/a		identified by Coral Tool advisory team as genus of interest
Leptoria	Indo-Pacific	0	0	0	n/a		identified by Coral Tool advisory team as genus of interest
Lobophyllia	Indo-Pacific	0	0	0	n/a		identified by Coral Tool advisory team as genus of interest
Millepora	Global	0	0	0	n/a	Fire coral	identified by Coral Tool advisory team as genus of interest
Platygyra	Indo-Pacific	0	0	0	n/a		identified by Coral Tool advisory team as genus of interest
Pocillopora	Indo-Pacific	0	0	0	n/a		identified by Coral Tool advisory team as genus of interest
Turbinaria	Indo-Pacific	0	0	0	n/a		identified by Coral Tool advisory team as genus of interest

## Sheet: Search terms
What will the search terms be?
Search term 1	Boolean operator	Search term 2	Preliminary Web of Science results for TOPIC search	Notes
coral	AND	sediment*	5116	there are many false-positives here due to overlap with paleontology, but it's a necessary search term for this coral-reef stressor
coral	AND	deposit*	2752	yielded many false-positive hits due to use of word "deposit" outside of the relevant field; this word is not necessary to capture "deposited sediment" because of the inclusion of "sediment*" as a search term -- therefore, exclude "deposit*"
coral	AND	suspend*	556	search results appear salient
coral	AND	turbidity	546	search results appear salient
coral	AND	mud	534	search results appear salient
coral	AND	terrigenous	305	search results appear salient
coral	AND	silt*	266	search results appear salient
coral	AND	plume	243	search results appear salient
coral	AND	dredg*	218	search results appear salient
coral	AND	land-based	168	search results appear salient
sediment*	AND	[taxon name]	1030	all taxa together in one search with "sediment*" because it was the search term that was most relevant and had the most hits of those listed above
Final search term (yields 6,415 hits in Web of Science):
((coral AND sediment*) OR (coral AND suspend*) OR (coral AND turbidity) OR (coral AND mud) OR (coral AND terrigenous) OR (coral AND silt*) OR (coral AND plume) OR (coral AND dredg*) OR (coral AND land-based) OR (sediment* AND Acropora) OR (sediment* AND Anacropora) OR (sediment* AND Cantharellus) OR (sediment* AND Dendrogyra) OR (sediment* AND Euphyllia) OR (sediment* AND Isopora) OR (sediment* A…

## Sheet: Search locations
Where will we search?
All were searched using a University of Hawaii Library account
No.	Database name	Database host	Scope
1	Web of Science, All Databases	Clarivate	general science
2	JSTOR	ITHAKA	general academic
3	Aquatic Sciences and Fisheries Abstracts (ASFA)	Proquest	aquatic and marine science
4	Dissertations & Theses Global (PQDT)	Proquest	global dissertations and theses
5	James Cook University Library One Search	One Search	Australian dissertations and theses
6	ReefBase	WorldFish	Proceedings of the International Coral Reef Symposium
7	Science.gov	USA federal government	US federal government science
8	Great Barrier Reef Marine Park Authority (GBRMPA) Elibrary	Australian federal government	Australian federal government science
9	Western Australia Marine Science Institute Dredging Science Node	WAMSI	Australian non-governmental reports
10	Google Scholar	Google	general scholarly sources

## Sheet: Search results
Date of search	Search engine	Search term	Search specification	Dates Specified	No. Results	Notes	Saved files (no. and format)	No. results by database	No. results minus duplicates	No. duplicates	No. unique (non-duplicated) records
2019-05-23	Web of Science	TOPIC: ((coral AND sediment*) OR (coral AND suspend*) OR (coral AND turbidity) OR (coral AND mud) OR (coral AND terrigenous) OR (coral AND silt*) OR (coral AND plume) OR (coral AND dredg*) OR (coral AND land-based) OR (sediment* AND Acropora) OR (sediment* AND Anacropora) OR (sediment* AND Cantharellus) OR (sediment* AND Dendrogyra) OR (sediment* AND Euphyllia) OR (sediment* AND Isopora) OR (sedi…	WoS Core Collection, topic	All years (1980 - 2019)	6063	TOPIC: searches titles, authors, abstracts, keywords	13 BibTeX files	6063	6057	6
2019-05-23	JSTOR 1	ab: (coral AND sediment*) OR (coral AND suspend*) OR (coral AND turbidity) OR (coral AND mud) OR (coral AND terrigenous) OR (coral AND silt*) OR (coral AND plume) OR (coral AND dredg*) OR (coral AND land-based)	Abstract, All content, English	Any time	486	mostly from relevant fields; if want to use JSTOR, won't be able to export resources, so will need to go through them individually	20 RIS files	577	490	87
2019-05-23	JSTOR 2	ab: (sediment* AND Acropora) OR (sediment* AND Anacropora) OR (sediment* AND Cantharellus) OR (sediment* AND Dendrogyra) OR (sediment* AND Euphyllia) OR (sediment* AND Isopora) OR (sediment* AND Montastraea) OR (sediment* AND Montipora)	Abstract, All content	Any time	36	mostly from relevant fields; if want to use JSTOR, won't be able to export resources, so will need to go through them individually	2 RIS files
2019-05-23	JSTOR 3	ab: (sediment* AND Mycetophyllia) OR (sediment* AND Orbicella) OR (sediment* AND Pavona) OR (sediment* AND Porites) OR (sediment* AND Seriatopora) OR (sediment* AND Siderastrea) OR (sediment* AND Tubastraea) OR (sediment* AND Alveopora)	Abstract, All content	Any time	25	mostly from relevant fields; if want to use JSTOR, won't be able to export resources, so will need to go through them individually	1 RIS files
2019-05-23	JSTOR 4	ab: (sediment* AND Astreopora) OR (sediment* AND Favia) OR (sediment* AND Favites) OR (sediment* AND Goniastrea) OR (sediment* AND Goniopora) OR (sediment* AND Leptastrea) OR (sediment* AND Leptoria) OR (sediment* AND Lobophyllia)	Abstract, All content	Any time	9	mostly from relevant fields; if want to use JSTOR, won't be able to export resources, so will need to go through them individually	1 RIS files
2019-05-23	JSTOR 5	ab: (sediment* AND Millepora) OR (sediment* AND Platygyra) OR (sediment* AND Pocillopora) OR (sediment* AND Turbinaria)	Abstract, All content	Any time	21	mostly from relevant fields; if want to use JSTOR, won't be able to export resources, so will need to go through them individually	1 RIS files
2019-05-23	ASFA	ab: ((coral AND sediment*) OR (coral AND suspend*) OR (coral AND turbidity) OR (coral AND mud) OR (coral AND terrigenous) OR (coral AND silt*) OR (coral AND plume) OR (coral AND dredg*) OR (coral AND land-based) OR (sediment* AND Acropora) OR (sediment* AND Anacropora) OR (sediment* AND Cantharellus) OR (sediment* AND Dendrogyra) OR (sediment* AND Euphyllia) OR (sediment* AND Isopora) OR (sedimen…	Abstract	Any time	6345		6 RIS files	6345	5254	1091
2019-05-23	PQDT	ab: ((coral AND sediment*) OR (coral AND suspend*) OR (coral AND turbidity) OR (coral AND mud) OR (coral AND terrigenous) OR (coral AND silt*) OR (coral AND plume) OR (coral AND dredg*) OR (coral AND land-based) OR (sediment* AND Acropora) OR (sediment* AND Anacropora) OR (sediment* AND Cantharellus) OR (sediment* AND Dendrogyra) OR (sediment* AND Euphyllia) OR (sediment* AND Isopora) OR (sedimen…	Abstract	Any time	457		1 RIS files	457	443	14
2019-05-23	Science.gov	ALL: ((coral AND sediment*) OR (coral AND suspend*) OR (coral AND turbidity) OR (coral AND mud) OR (coral AND terrigenous) OR (coral AND silt*) OR (coral AND plume) OR (coral AND dredg*) OR (coral AND land-based) OR (sediment* AND Acropora) OR (sediment* AND Anacropora) OR (sediment* AND Cantharellus) OR (sediment* AND Dendrogyra) OR (sediment* AND Euphyllia) OR (sediment* AND Isopora) OR (sedime…	Full record	Any time	1063	no abstract option; search results vary from search to search	10 RIS files	1063	1003	60
2019-05-23	JCU One Search	ab: Dissertations/Thesis: ((coral AND sediment*) OR (coral AND suspend*) OR (coral AND turbidity) OR (coral AND mud) OR (coral AND terrigenous) OR (coral AND silt*) OR (coral AND plume) OR (coral AND dredg*) OR (coral AND land-based) OR (sediment* AND Acropora) OR (sediment* AND Anacropora) OR (sediment* AND Cantharellus) OR (sediment* AND Dendrogyra) OR (sediment* AND Euphyllia) OR (sediment* AN…	Abstract, Dissertation/Thesis	Any time	67	had to save each file separately	67 RIS files	67	67	0	9874	<-across all DSE listed in this row and above
2019-05-23	GBRMPA ELibrary	((coral AND sediment*) OR (coral AND suspend*) OR (coral AND turbidity) OR (coral AND mud) OR (coral AND terrigenous) OR (coral AND silt*) OR (coral AND plume) OR (coral AND dredg*) OR (coral AND land-based) OR (sediment* AND Acropora) OR (sediment* AND Anacropora) OR (sediment* AND Cantharellus) OR (sediment* AND Dendrogyra) OR (sediment* AND Euphyllia) OR (sediment* AND Isopora) OR (sediment* A…	All of ELibrary, Type = Report	Any time	10	could not extract search results or file information, so downloaded each of the suggested documents	n/a (PDFs)	10	10	0	10
2019-06-03	Google Scholar	(coral AND sediment*) OR (coral AND suspend*) OR (coral AND turbidity) OR (coral AND mud) OR (coral AND terrigenous) OR (coral AND silt*) OR (coral AND plume) OR (coral AND dredg*) OR (coral AND land-based)	unknown	Any time	1180	pulling top 200 hits, sorted by relevance	My Library folder	200	195	5	150
2019-11-04	Reefbase.org	[only one Boolean operator allowed in each search, so had to enter search terms individually, e.g. (coral AND sediment*) then (coral AND turbidity) etc.]	Title until taxon-specific searches and then looked in Keywords	Any time	120	see 'ICRS searches' and 'ICRS search results' tabs for more info because could not extract RIS files	n/a (PDFs)	120	76	44	51
2019-12-16	WAMSI DSN	not searchable, just a list	All Dredging Science Node reports and research articles	Any time	104	47 reports, 57 research articles	n/a (PDFs)	104	104	0	104
								15006	13699	1307	TOTALS by DATABASE
								15006	10189	4817	TOTALS COMBINED (all databases together)
								15135	10221	4914	TOTAL from DATABASE SEARCH + BENCHMARK STUDIES

## Sheet: Definitive reviews
What sources are considered definitive reviews?
Ref#	Authors	Year	Title	Publication name	Volume (Issue)	Pages
1	Rogers CS	1990	Responses of coral reefs and reef organisms to sedimentation	Marine Ecology Progress Series	62	185–202
2	Fabricius KE	2005	Effects of terrestrial runoff on the ecology of corals and coral reefs: review and synthesis	Marine Pollution Bulletin	50	125–146
3	Erftemeijer PLA, Riegl B, Hoeksema BW, Todd PA	2012	Environmental impacts of dredging and other sediment disturbances on corals: a review	Marine Pollution Bulletin	64(9)	1737–1765
4	Risk MJ	2014	Assessing the effects of sediments and nutrients on coral reefs	Current Opinion in Environmental Sustainability	7	108–117
5	Jones R, Ricardo GF, Negri AP	2015	Effects of sediments on the reproductive cycle of corals	Marine Pollution Bulletin	100	13–33
6	Jones R, Bessell-Browne P, Fisher R, Klonowski W, Slivkoff M	2016	Assessing the impacts of sediments from dredging on corals	Marine Pollution Bulletin	102	9–29

## Sheet: Benchmark studies
What studies do we find cited in definitive reviews?
Reference	From Definitive Review #	Found in search? Yes/no	Full Citation	Type of reference	Notes
Abdel-Salam and Porter (1988)	1,2,3	yes	Abdel-Salam, H., Porter, J.W., 1988. Physiological effects of sediment rejection on photosynthesis and respiration in three Caribbean reef corals. Proceedings Sixth International Coral Reef Symposium Australia 2, 285–292.	conference proceedings
Acevedo and Morelock (1988)	2	yes	Acevedo, R., Morelock, J., 1988. Effects of terrigenous sediment influx on coral reef zonation in southwestern Puerto Rico. In: Choat, J.H., Barnes, D., Borowitzka, M.A., Coll, J.C., Davies, P.J., Flood, P., Hatcher, B.G., and Hopley, D. (Eds.), Proceedings of the Sixth International Coral Reef Symposium, Townsville (Australia), vol. 2, pp. 189–194.	conference proceedings
Anthony (1999a)	2,3	yes	Anthony, K.R.N., 1999a. Coral suspension feeding on fine particulate matter. Journal of Experimental Marine Biology and Ecology 232, 85–106.	primary research article
Anthony (2000)	3,6	yes	Anthony, K.R.N., 2000. Enhanced particle-feeding of corals on turbid reefs (Great Barrier Reef, Australia). Coral Reefs 19, 59–67.	primary research article
Anthony and Fabricius (2000)	2,3,6	yes	Anthony, K.R.N., Fabricius, F.E., 2000. Shifting roles of heterotrophy and autotrophy in coral energetics under varying turbidity. Journal of Experimental Marine Biology and Ecology 252, 221–253.	primary research article
Anthony and Hoegh-Guldberg (2003)	3	yes	Anthony, K.R.N., Hoegh-Guldberg, O., 2003. Kinetics of photoacclimation in corals. Oecologia 134, 23–31.	primary research article
Anthony et al. (2007)	3	yes	Anthony, K.R.N., Connolly, S.R., Hoegh-Guldberg, O., 2007. Bleaching, energetics and coral mortality risk: effects of temperature, light, and sediment regime. Limnology and Oceanography 52, 716–726.	primary research article
Babcock (1991)	3	yes	Babcock, R.C., 1991. Comparative demography of three species of scleractinian corals using age- and size-dependent classifications. Ecological Monographs 61, 225–244.	primary research article
Babcock and Davies (1991)	2,5	yes	Babcock, R., Davies, P., 1991. Effects of sedimentation on settlement of Acropora millepora. Coral Reefs 9, 205–208.	primary research article
Babcock and Mundy (1996)	2	yes	Babcock, R., Mundy, C., 1996. Coral recruitment: consequences of settlement choice for early growth and survivorship in two scleractinians. Journal of Experimental Marine Biology and Ecology 206, 179–201.	primary research article
Babcock and Smith (2002)	2,5	yes	Babcock, R.C., Smith, L., 2002. Effects of sedimentation on coral settlement and survivorship. In: Kasim Moosa, M.K., Soe- modihardjo, S., Nontji, A., Soegiarto, A., Romimohtarto, K., Sukarno, Suharsono (Eds.) Proceedings of the Ninth International Coral Reef Symposium, Bali, Indonesia, October 23–27, 2000. Ministry of Environment, the Indonesian Institute of Sciences and the International Societ…	conference proceedings
Bak (1978)	1,2,3	yes	Bak, R.P.M., 1978. Lethal and sublethal effects of dredging on reef corals. Marine Pollution Bulletin 9, 14–16.	primary research article
Bak and Elgershuizen (1976)	1,2,6	yes	Bak, R.P.M., Elgershuizen, J.H.B.W., 1976. Patterns of oil sediment rejection in corals. Marine Biology 37, 715–730.	primary research article
Barnes and Lough (1992)	3	yes	Barnes, D.J., Lough, J.M., 1992. Systematic variations in the depth of skeleton occupied by coral tissue in massive colonies of Porites from the Great Barrier Reef. Journal of Experimental Marine Biology and Ecology 159, 113–128.	primary research article
Birkeland (1977)	2	yes	Birkeland, C., 1977. The importance of biomass accumulation in early successional stages of benthic communities to the survival of coral recruits. In: Taylor, D.L. (Ed.), Proceedings of the Third Interna- tional Coral Reef Symposium, Miami, FL, pp. 15–21.	conference proceedings
Birrell et al. (2005)	2	yes	Birrell, C.L., McCook, J.L., Willis, B.L., in press. Effects of algal turfs and sediment on coral settlement. In: Hutchings, P.A., Haynes, D. (Eds.), Proceedings of Catchment to Reef: Water Quality Issues in the Great Barrier Reef Region Conference. Marine Pollution Bulletin, doi: 10.1016/j.marpolbul.2004.10.022.	primary research article
Brown and Howard (1985)	3	yes	Brown, B.E., Howard, L.S., 1985. Assessing the effects of ‘stress’ on reef corals. Advances in Marine Biology 22, 1–63.	book chapter
Brown et al. (1990)	2,3	yes	Brown, B.E., Le Tissier, M.D.A., Scoffin, T.P., Tudhope, A.W., 1990. Evaluation of the environmental impact of dredging on intertidal coral reefs at Ko Phuket, Thailand, using ecological and physiological parameters. Marine Ecology Progress Series 65, 273–281.	primary research article
Browne et al. (2015)	6	yes	Browne, N.K., Tay, J., Todd, P.A., 2015. Recreating pulsed turbidity events to determine coral–sediment thresholds for active management. J. Exp. Mar. Biol. Ecol. 466, 98–109.	primary research article
Chansang et al. (1981)	2	yes	Chansang, H., Boonyanate, P., Charuchinda, M., 1981. Effect of sedimentation from coastal mining on coral reefs on the northwestern coast of Phuket Island, Thailand, In: Gomez, E.D., Birkeland, C.E., Buddemeier, R.W., Johannes, R.E., Marsh, J.A., Tsuda, R.T. (Eds.), The reef and man. Proceedings of the Fourth International Coral Reef Symposium. Manila (Philippines), vol. 1, pp. 129–136.	conference proceedings
Chansang et al. (1992)	3	yes	Chansang, H., Phongsuwan, N., Boonyanate, P., 1992. Growth of corals under effect of sedimentation along the northwest coast of Phuket Island, Thailand. In: Proceedings Seventh International Coral Reef Symposium, Guam, vol. 1, pp. 241–248.	conference proceedings
Cooper and Fabricius (2012)	6	yes	Cooper, T.F., Fabricius, K.E., 2012. Pigmentation of massive corals as a simple bioindicator for marine water quality. Mar. Pollut. Bull. 65, 333–341.	primary research article
Cortes and Risk (1985)	2,3	yes	Cortes, J., Risk, M.J., 1985. A reef under siltation stress: Cahuita, Costa Rica. Bulletin of Marine Science 36, 339–356.	primary research article
Crabbe and Smith (2002)	2	yes	Crabbe, M.J.C., Smith, D.J., 2002. Comparison of two reef sites in the Wakatobi Marine National Park (SE Sulawesi, Indonesia) using digital image analysis. Coral Reefs 21, 242–244.	primary research article
Dallmeyer et al. (1982)	1,3	yes	Dallmeyer, D.G., Porter, J.W., Smith, G.J., 1982. Effects of particulate peat on the behaviour and physiology of the Jamaican reef-building coral Montastrea annularis. Marine Biology 68, 229–233.	primary research article
Dikou and van Woesik (2006)	3	yes (both)	TWO OPTIONS: (1) Dikou, A., van Woesik, R., 2006a. Partial colony mortality reflects coral community dynamics: a fringing reef study near a small river in Okinawa, Japan. Marine Pollution Bulletin 52, 269–280. (2) Dikou, A., van Woesik, R., 2006b. Survival under chronic stress from sediment load: spatial patterns of hard coral communities in the southern islands of Singapore. Marine Pollution Bul…	primary research article
Dodge and Vaisnys (1977)	3	yes	Dodge, R.E., Vaisnys, J.R., 1977. Coral populations and growth patterns: responses to sedimentation and turbidity associated with dredging. Journal of Marine Research 35, 715–730.	primary research article
Dodge et al. (1974)	1,2,3	yes	Dodge, R.E., Aller, R.C., Thompson, J., 1974. Coral growth related to resuspension of bottom sediments. Nature 247, 574–577.	primary research article
Dumas and Thomassin (1977)	3	yes	Dumas, R., Thomassin, B.A., 1977. Protein fractions in coral and zoantharian mucus: possible evolution in coral reef environments. In: Proceedings Third International Coral Reef Symposium, Miami, vol. 1, pp. 517–524.	conference proceedings
Edinger et al. (1998)	2	yes	Edinger, E.N., Jompa, J., Limmon, G.V., Widjatmoko, W., Risk, M.J., 1998. Reef degradation and coral biodiversity in Indonesia: effects of land-based pollution, destructive fishing practices and changes over time. Marine Pollution Bulletin 36, 617–630.	primary research article
Edinger et al. (2000)	2	yes	Edinger, E.N., Limmon, G.V., Jompa, J., Widjatmoko, W., Heikoop, J.M., Risk, M.J., 2000. Normal coral growth rates on dying reefs: are coral growth rates good indicators of reef health? Marine Pollution Bulletin 5, 404–425.	primary research article
Erftemeijer et al. (2012)	3,5	yes	Erftemeijer, P.L.A., Hagedorn, M., Laterveer, M., Craggs, J., Guest, J.R., 2012. Effect of suspended sediment on fertilisation success in the scleractinian coral Pectinia lactuca. Journal of the Marine Biological Association of the United Kingdom 92 (Special Issue 04), 741–745.	primary research article
Fabricius (2005)	3	yes	Fabricius, K.E., 2005. Effects of terrestrial runoff on the ecology of corals and coral reefs: review and synthesis. Marine Pollution Bulletin 50, 125–146.	REVIEW research article
Fabricius and De'ath (2001b)	2	yes	Fabricius, K.E., De'ath, G., 2001a. Biodiversity on the Great Barrier Reef: large-scale patterns and turbidity-related local loss of soft coral taxa. In: Wolanski, E. (Ed.), Oceanographic Processes of Coral Reefs: Physical and Biological Links in the Great Barrier Reef. CRC Press, London, pp. 127–144.	book chapter
Fabricius and De'ath (2004)	2	yes	Fabricius, K.E., De'ath, G., 2004. Identifying ecological change and its causes: a case study on coral reefs. Ecological Applications 14, 1448–1465.	primary research article
Fabricius and Dommisse (2000)	3	yes	Fabricius, K.E., Dommisse, M., 2000. Depletion of suspended particulate matter over coastal reef communities dominated by zooxanthellate soft corals. Marine Ecology Progress Series 196, 157–167.	primary research article
Fabricius and Wolanski (2000)	3	yes	Fabricius, K.E., Wolanski, E., 2000. Rapid smothering of coral reef organisms by muddy marine snow. Estuarine and Coastal Shelf Science 50, 115–120.	primary research article
Fabricius et al. (2003)	2	yes	Fabricius, K., Wild, C., Wolanski, E., Abele, D., 2003. Effects of transparent exopolymer particles (TEP) and muddy terrigenous sediments on the survival of hard coral recruits. Estuarine, Coastal and Shelf Science 57, 613–621.	primary research article
Fabricius et al. (2007)	3	yes	Fabricius, K.E., Golbuu, Y., Victor, S., 2007. Selective mortality in coastal reef organisms from an acute sedimentation event. Coral Reefs 26, 69.	primary research article NOTE
Fabricius et al. (2005)	2	yes	Fabricius, K.E., DeÕath, G., McCook, L., J., Turak, E., Williams, D., McB., J., in press. Coral, algae and fish communities on inshore reefs of the Great Barrier Reef: Ecological gradients along water quality gradients. In: Hutchings, P.A., Haynes, D. (Eds.), Pro- ceedings of Catchment to Reef: Water Quality Issues in the Great Barrier Reef Region Conference. Marine Pollution Bulletin.	primary research article
Flores et al. (2011) / Flores et al. (2012)	3,6	yes	Flores, F., T. Cooper, D. Abdo, N. Webster, Negri, A., 2011. A laboratory-based approach to understanding coral thresholds for dredging impact assessment. In: Paper presented at the 48th AMSA Conference, Fremantle, 3–7 July 2011. Book of Abstracts, p. 59.	conference abstract	Flores is unknown abstract on GSch, but PLoS1 2012 paper by same author might have same data; contacted Andrew Negri who said Negri et al (2009) was confidential, but that Flores et al. (2012) has the same data
Gilmour (1999)	2,3,5	yes	Gilmour, J., 1999. Experimental investigation into the effects of suspended sediment on fertilisation, larval survival and settlement in a scleractinian coral. Marine Biology 135, 451–456.	primary research article
Gleason (1998)	6	yes	Gleason, D.F., 1998. Sedimentation and distributions of green and brown morphs of the Caribbean coral Porites astreoides Lamarck. J. Exp. Mar. Biol. Ecol. 230, 73–89.	primary research article
Hodgson (1990a)	2,3,6	yes	Hodgson, G., 1990a. Tetracycline reduces sedimentation damage to corals. Marine Biology 104, 493–496.	primary research article
Hodgson (1990b)	2,3,5	yes	Hodgson, G., 1990b. Sediment and the settlement of larvae of the reef coral Pocillopora damicornis. Coral Reefs 9, 41–43.	primary research article
Hodgson and Walton Smith (1993)	2	yes	Hodgson, G., Walton Smith, F.G., 1993. Sedimentation damage to reef corals, Global aspects of coral reefs: Health, hazards and history. University of Miami, Miami, pp. 20–25.	unknown
Hodgson and Yau (1997)	2	yes	Hodgson, G., Yau, E.P.M., 1997. Physical and biological controls of coral communities in Hong Kong. In: Lessios, H.A., Macintyre, I.G. (Eds.), Proceedings of the Eighth International Coral Reef Symposium. Smithsonian Institute Press, Balboa, Panama, pp. 459–461.	conference proceedings
Holmes et al. (2000)	2	yes	Holmes, K.E., Edinger, E.N., Hariyadi, Limmon, G.V., Risk, M.J., 2000. Bioerosion of live massive corals and branching coral rubble on Indonesian coral reefs. Marine Pollution Bulletin 7, 606– 617.	primary research article
Hudson et al. (1982)	3	yes	Hudson, J.H., Shinn, E.A., Robbin, D.M., 1982. Effects of offshore oil drilling on Philippine reef corals. Bulletin of Marine Science 32, 890–908.	primary research article
Humphrey et al. (2008)	5	yes	Humphrey, C., Weber, M., Lott, C., Cooper, T., Fabricius, K., 2008. Effects of suspended sediments, dissolved inorganic nutrients and salinity on fertilisation and embryo development in the coral Acropora millepora (Ehrenberg, 1834). Coral Reefs 27, 837–850.	primary research article
Hutchings et al. (2005)	2	yes	Hutchings, P.A., Peyrot-Clausade, M., Osnorno, A., in press. Influence of land runoff on rates and agents of bioerosion of coral substrates. In: Hutchings, P.A., Haynes, D. (Eds.), Proceedings of Catchment to Reef: Water Quality Issues in the Great Barrier Reef Region Conference. Marine Pollution Bulletin, doi:10.1016/ j.marpolbul.2004.10.044.	primary research article
Kendall et al. (1983)	3	yes	Kendall, J.J., Powell, E.N., Connor, S.J., Bright, T.J., 1983. The effects of drilling fluids (muds) and turbidity on the growth and metabolic state of the coral Acropora cervicornis, with comments on methods of normalization for coral data. Bulletin of Marine Science 33, 336–352.	primary research article
Kojis and Quinn (1984)	2,3,5	yes	Kojis, B.L., Quinn, N.J., 1984. Seasonal and depth variation in fecundity of Acropora palifera at two reefs in Papua New Guinea. Coral Reefs 3, 165–172.	primary research article
Larcombe et al. (2001)	3	yes	Larcombe, P., Costen, A., Woolfe, K.J., 2001. The hydrodynamic and sedimentary setting of nearshore coral reefs, central Great Barrier Reef shelf, Australia: Paluma Shoals, a case study. Sedimentology 48, 811–835.	primary research article
Lasker (1980)	1,2,3,6	yes	Lasker, H.R., 1980. Sediment rejection by reef corals: the roles of behavior and morphology in Montastraea cavernosa (Linnaeus). Journal of Experimental Marine Biology and Ecology 47, 77–87.	primary research article
Lewis (1997)	2	yes	Lewis, J.B., 1997. Abundance, distribution and partial mortality of the massive coral Siderastrea siderea on degrading coral reefs at Barbados, West Indies. Marine Pollution Bulletin 34, 622– 627.	primary research article
Lirman et al. (2003)	3	yes	Lirman, D., Orlando, B., Macia, S., Manzello, D., Kaufman, L., Biber, P., Jones, T., 2003. Coral communities of Biscayne Bay, Florida and adjacent offshore areas: diversity, abundance, distribution, and environmental correlates. Aquatic Conservation: Marine and Freshwater Ecosystems 13, 121–135.	primary research article
Lirman et al. (2008)	6	yes	Lirman, D., Herlan, J., Langdon, C., Capo, T., 2008. To nutrient-enriched sediments miti- gates the negative impacts of sedimentation on coral growth in the Caribbean corals Porites astreoides and Siderastrea siderea. Proceedings of the 11th International Coral Reef Symposium. Fort Lauderdale, Florida. US, pp. 900–904.	conference proceedings
Logan (1988)	3	yes	Logan, A., 1988. Sediment-shifting capability in the recent solitary coral Scolymia cubensis (Milne-Edwards and Haime) from Bermuda. Bulletin of Marine Science 43, 241–248.	primary research article
Loiola et al. (2013)	6	yes	Loiola, M., Oliveira, M.D.M., Kikuchi, R.K.P., 2013. Tolerance of Brazilian brain coral Mussismilia braziliensis to sediment and organic matter inputs. Mar. Pollut. Bull. 77, 55–62.	primary research article
Lough and Barnes (1992)	2,3	yes	Lough, J.M., Barnes, D.J., 1992. Comparisons of skeletal density variations in Porites from the central Great Barrier Reef. Journal of Experimental Marine Biology and Ecology 155, 1–25.	primary research article
Lough and Barnes (2000)	3	yes	Lough, J.M., Barnes, D.J., 2000. Environmental controls on growth of the massive coral Porites. Journal of Experimental Marine Biology and Ecology 245, 225–243.	primary research article
Loya (1976)	2,3	yes	Loya, Y., 1976. Effects of water turbidity and sedimentation on the community structure of Puerto Rican corals. Bulletin of Marine Science 26, 450–466.	primary research article	"Loya 1976" was incorrectly cited in reference list of Erftemeijer et al 2012 as "Loya, Y., 1976. Recolonization of Red Sea corals affected by natural catastrophes and man-made perturbations. Ecology 57, 278–289." -- this particular ref is not included in search (as it shouldn't), but appropriate citation IS included
Mayer (1918)	3	no	Mayer, A.G., 1918. Ecology of the Murray Island coral reef. Publications Carnegie Institute 183, 1–24.	primary research article	located and reclassified as ineligible for our review because it did not present data in a comparable way to more modern studies [see Additional file 3, full text review]
McClanahan and Obura (1997)	3	yes	McClanahan, T., Obura, D., 1997. Sediment effects on shallow coral reef communities in Kenya. Journal of Experimental Marine Biology and Ecology 209, 103–122.	primary research article
Meyer (1989)	3	no	Meyer, F.O., 1989. Corals under attack: can they fight back? In: Paper presented at the 1989 NAUI IQ, Reprint published in Conference Proceedings. DGS Field Guide Series – Issue #1 (Red Sea Coastal Geology), pp. 20–26.	conference proceedings	located and reclassified as ineligible for our review because it did not present any primary research data (https://personal.utdallas.edu/~rjstern/egypt/PDFs/General/Red%20Sea%20Field%20Guide.pdf) [see Additional file 3, full text review]
Morelock et al. (1983)	2	yes	Morelock, J., Grove, K., Hernandez, M.L., 1983. Oceanography and patterns of shelf sediments, Mayaguez, Puerto Rico. Journal of Sedimentary Petrology 53, 371–381.	primary research article
Morton (1994)	2	yes	Morton, B., 1994. Hong Kong's coral communities: Status, threats and management plans. Marine Pollution Bulletin 29, 74–83.	primary research article
Negri et al. (2009)	3	yes	Negri, A.P., Flores, F., Hoogenboom, M., Abrego, D., Freckelton, M., Cooper, T., 2009. Effects of dredging on shallow corals: experimental sediment exposure. Report to Woodside Energy: Browse Joint Venture Partners. Australian Institute of Marine Science, Townsville.	technical report	Flores is unknown abstract on GSch, but PLoS1 2012 paper by same author might have same data; contacted Andrew Negri who said Negri et al (2009) was confidential, but that Flores et al. (2012) has the same data
Nieuwaal (2001) ("quoted in")	3	yes	Nieuwaal, M., 2001. Requirements for sediment plumes caused by dredging. MSc. Thesis, Delft University of Technology, 89pp.	MS thesis
Nugues and Roberts (2003)	3	yes	Nugues, M.M., Roberts, C.M., 2003. Partial mortality in massive reef corals as an indicator of sediment stress on coral reefs. Marine Pollution Bulletin 46, 314– 323.	primary research article
Padilla-Gamiño et al. (2014)	5	yes	Padilla-Gamiño, J., Hédouin, L., Waller, R., Smith, D., Truong, W., Gates, R., 2014. Sedimen- tation and the reproductive biology of the Hawaiian reef-building coral Montipora capitata. Biol. Bull. 226, 8–18.	primary research article
Pastorok and Bilyard (1985)	2	yes	Pastorok, R.A., Bilyard, G.R., 1985. Effects of sewage pollution on coral-reef communities. Marine Ecology Progress Series 21, 175– 189.	primary research article
Perez et al. (2014)	5	yes	Perez III, K., Rodgers, K.S., Jokiel, P.L., Lager, C.V., Lager, D.J., 2014. Effects of terrigenous sediment on settlement and survival of the reef coral Pocillopora damicornis. Peer J. 2, e387.	primary research article
Peters and Pilson (1985)	3,6	yes	Peters, E.C., Pilson, M.E.Q., 1985. A comparative study of the effects of sedimentation on symbiotic and asymbiotic colonies of the coral Astrangia danae Milne Edwards and Hime 1849. Journal of Experimental Marine Biology and Ecology 92, 215–230.	primary research article
Philipp and Fabricius (2003)	2,3,6	yes	Philipp, E., Fabricius, K., 2003. Photophysiological stress in scleractinian corals in response to short-term sedimentation. Journal of Experimental Marine Biology and Ecology 287, 57–78.	primary research article
Piniak (2007)	3,6	yes	Piniak, G.A., 2007. Effects of two sediment types on the fluorescence yield of two Hawaiian scleractinian corals. Marine Environmental Research 64, 456– 468.	primary research article
Piniak and Brown (2008)	3	yes	Piniak, G.A., Brown, E.K., 2008. Growth and mortality of coral transplants (Pocillopora damicornis) along a range of sediment influence in Maui, Hawai‘i. Pacific Science 62, 39–55.	primary research article
Piniak and Storlazzi (2008)	3	yes	Piniak, G.A., Storlazzi, C.D., 2008. Diurnal variability in turbidity and coral fluorescence on a fringing reef flat: Southern Molokai, Hawaii. Estuarine, Coastal and Shelf Science 77, 56–64.	primary research article
Rice (1984)	3	yes	Rice, S.A., 1984. Effects of suspended sediment and burial upon survival and growth of Eastern Gulf of Mexico Corals. Camp Dresser & McKee, Inc. Mote Marine Laboratory Technical Report No. 87, 58pp.	technical report
Rice and Hunter (1992)	3,6	yes	Rice, S.A., Hunter, C.L., 1992. Effects of suspended sediment and burial on scleractinian corals from West Central Florida patch reefs. Bulletin of Marine Science 51, 429–442.	primary research article
Richmond (1997)	2	yes	Richmond, R.H., 1997. Reproduction and Recruitment in Corals: Critical Links in the Persistence of Reefs. Chapman and Hall, pp. 175–197.	book chapter
Riegl (1995)	3,6	yes	Riegl, B., 1995. Effects of sand deposition on scleractinian and alcyonacean corals. Marine Biology 121, 517–526.	primary research article
Riegl and Bloomer (1995)	3	no	Riegl, B., Bloomer, J.P., 1995. Tissue damage in hard and soft corals due to experimental exposure to sedimentation. In: Proceedings 1st European Regional Meeting ISKS, Vienna. Beitrage zur Palaeontologie von Oesterreich, vol. 20, pp. 51–63.	conference proceedings	located and reclassified as ineligible for our review because it did not present quantitative data for scleractinean coral responses to sediment exposure [see Additional file 3, full text review]
Riegl and Branch (1995)	3,6	yes	Riegl, B., Branch, G.M., 1995. Effects of sediment on the energy budgets of four scleractinian (Bourne 1900) and five alcyonacean (Lamouroux 1816) corals. Journal of Experimental Marine Biology and Ecology 186, 259–275.	primary research article
Rogers (1977)	3	yes	Rogers, C.S., 1977. The response of a coral reef to sedimentation. PhD Thesis, University of Florida, Gainesville, 195pp.	PhD dissertation
Rogers (1979)	2,3	yes	Rogers, C.S., 1979. The effect of shading on coral reef structure and function. Journal of Experimental Marine Biology and Ecology 41, 269–288.	primary research article
Rogers (1983)	1,3	yes	Rogers, C.S., 1983. Sublethal and lethal effects of sediments applied to common Caribbean reef corals in the field. Marine Pollution Bulletin 14, 378–382.	primary research article
Rogers (1990)	2,3	yes	Rogers, C.S., 1990. Responses of coral reefs and reef organisms to sedimentation. Marine Ecology Progress Series 62, 185–202.	REVIEW research article
Sakai et al. (1989)	3	yes	Sakai, K., Nishihira, M., Kakinuma, Y., Song, J.I., 1989. A short-term field experiment on the effect of siltation on survival and growth of transplanted Pocillopora damicornis branchlets. Galaxea 8, 143–156.	primary research article
Sammarco (1991)	2	yes	Sammarco, P.W., 1991. Geographically specific recruitment and post- settlement mortality as influences on coral communities: The cross- continental shelf transplant experiment. Limnology and Oceanog- raphy 36, 496–514.	primary research article
Sato (1985)	2	yes	Sato, M., 1985. Mortality and growth of juvenile coral Pocillopora damicornis (Linnaeus). Coral Reefs 4, 27–33.	primary research article
Schuhmacher (1974)	6	yes	Schuhmacher, H., 1974. On the conditions accompanying the first settlement of corals on artificial reefs with special reference to the influence of grazing sea urchins (Eilat, Red Sea). Proceedings of the 2nd International Coral Reef Symposium, Brisbane, Australia. 1, pp. 257–267.	conference proceedings
Schuhmacher (1977)	3	yes	Schuhmacher, H., 1977. Ability of fungiid corals to overcome sedimentation. In: Proceedings Third International Coral Reef Symposium, Miami, vol. 1, pp. 503– 510.	conference proceedings
Shimoda et al. (1998)	2	yes	Shimoda, T., Ichikawa, T., Matsukawa, Y., 1998. Nutrient conditions and their effects on coral growth in reefs around Ryukyu Islands. Bulletin of the National Research Institute of Fisheries Science 12, 71–80.	primary research article
Simpson (1988)	3	yes	Simpson, C.J., 1988. Ecology of scleractinian corals in the Dampier Archipelago, Western Australia. Environmental Protection Authority, Perth (Western Australia), Technical Series 23, 227pp.	technical report
Sofonia and Anthony (2008)	3,6	yes	Sofonia, J.J., Anthony, K.R.N., 2008. High-sediment tolerance in the reef coral Turbinaria mesenterina from the inner Great Barrier Reef lagoon (Australia). Estuarine, Coastal and Shelf Science 78, 748–752.	primary research article
Stafford-Smith (1992)	3	yes	Stafford-Smith, M.G., 1992. Mortality of the hard coral Leptoria phrygia under persistent sediment influx. In: Proceedings Seventh International Coral Reef Symposium, Guam, vol. 1, pp. 289–299.	conference proceedings
Stafford-Smith (1993)	2,3,6	yes	Stafford-Smith, M.G., 1993. Sediment-rejection efficiency of 22 species of Australian scleractinian corals. Marine Biology 115, 229–243.	primary research article
Stafford-Smith and Ormond (1992)	2,3	yes	Stafford-Smith, M.G., Ormond, R.F.G., 1992. Sediment-rejection mechanisms of 42 species of Australian scleractinian corals. Australian Journal of Marine and Freshwater Research 43, 683–705.	primary research article
Stoddart and Stoddart (2005)	3	yes	Stoddart, J.A., Stoddart, S.E. (Eds.), 2005. Corals of the Dampier Harbour: their survival and reproduction during the dredging programs of 2004. MScience Pty Ltd., University of Western Australia, Perth, Western Australia.	technical report
Szmant-Froelich et al. (1981)	1,3	yes	Szmant-Froelich, S., Johnson, V., Hoehn, T., 1981. The physiological effects of oil- drilling muds on the Caribbean coral Montastrea annularis. In: Proceedings Fourth International Coral Reef Symposium, Manila, vol. 1, pp. 163–168.	conference proceedings
Te (1992)	2,5	yes	Te, F.T., 1992. Response to higher sediment loads by Pocillopora damicornis planulae. Coral Reefs 11, 131–134.	primary research article
Te (1998)	3	yes	Te, F.T., 1998. Turbidity and its effect on corals: A model using the extinction coefficient (k) of photosynthetic active radiation (PAR). In: Proceedings Eighth International Coral Reef Symposium, Panama, pp. 1899–1904.	conference proceedings
Telesnicki and Goldberg (1995)	2,3,6	yes	Telesnicki, G.J., Goldberg, W.M., 1995. Effects of turbidity on the photosynthesis and respiration of two South Florida reef coral species. Bulletin Marine Science 57, 527–539.	primary research article
Thompson (1980a)	3	no	Thompson, J.H., Jr., 1980a. Effects of drilling mud on seven species of reef-building corals as measured in field and laboratory, In: Geyer, R.A. (Ed.), Marine Environmental Pollution, Chapter 16, pp. 433–454.	book chapter	located and reclassified as ineligible for our review because it was about contaminated sediment (drilling mud) [see Additional file 3, full text review]
Thompson (1980b)	3	yes	Thompson Jr., J.H., 1980b. Responses of selected scleractinian corals to drilling fluids used in the marine environment. PhD dissertation, Texas A & M University, College Station.	PhD dissertation	located and reclassified as ineligible for our review because it was about contaminated sediment (drilling mud)
Thompson and Bright (1977)	1	yes	Thompson, J. H. Jr, Bright, T. J. (1977). Effects of drilling mud on sediment clearing rate of certain hermatypic corals. Am. Petr. Institute, Washington, D.C., Publ. no. 4284 p. 495498	technical report
Thompson and Bright (1980)	1,3	yes	Thompson, Jr., J.H., Bright, T.J., 1980. Effects of an offshore drilling fluid on selected corals. In: Proc. Research on Environmental fate and Effects of Drilling Fluids and Cuttings, Lake Buena Vista, Fla.,vol. 2, pp. 1044–1076.	conference proceedings
Todd et al. (2004)	6	yes	Todd, P.A., Sidle, R.C., Lewin-Koh, N.J.I., 2004. An aquarium experiment for identifying the physical factors inducing morphological change in two massive scleractinian corals. J. Exp. Mar. Biol. Ecol. 299, 97–113.	primary research article
Todd et al. (2004a)	3	yes	Todd, P.A., Ladle, R.J., Lewin-Koh, N.J.I., Chou, L.M., 2004a. Genotype environment interactions in transplanted clones of the massive corals Favia speciosa and Diploastrea heliopora. Marine Ecology Progress Series 271, 167–182.	primary research article
Tomascik and Sander (1985)	2	yes	Tomascik, T., Sander, F., 1985. Effects of eutrophication on reef- building corals. 1. Growth rate of the reef-building coral Montas- trea annularis. Marine Biology 87, 143–155.	primary research article
Tomascik and Sander (1987)	3,5	yes	Tomascik, T., Sander, F., 1987. Effects of eutrophication on reef-building corals. III. Reproduction of the reef-building coral Porites porites. Marine Biology 94, 77– 94.	primary research article
Tomascik et al. (1997)	2	yes	Tomascik, T., Mah, A.J., Nontju, A., Moosa, M.K., 1997. Jakarta Bay: The Way of the Future? Periplus Editions, Hong Kong.	technical report
Torres (1998)	3	yes	Torres, J.L., 1998. Effects of sediment influx on the growth rates of Montastraea annularis (Ellis and Solander) in southwest, Puerto Rico. MSc Thesis. University of Puerto Rico, Mayaguez, 134pp.	MS thesis
Torres and Morelock (2002)	3	yes	Torres, J., Morelock, J., 2002. Effect of terrigenous sediment influx on coral cover and linear extension rates of three Caribbean massive coral species. Caribbean Journal of Science 38, 222–229.	primary research article
van ’t Hof (1983)	3	yes	van ’t Hof, T., 1983. The influence of dredging on a coral reef in Bonaire, Netherlands Antilles. Paper presented at AIMLC Meeting, 1983.	conference abstract
van Katwijk et al. (1993)	2	yes	van Katwijk, M.M., Meier, N.F., van Loon, R., van Howe, E.M., Giesen, W.B.J.T., van der Velde, G., 1993. Sabaki River sediment loading and coral stress: correlation between sediments and condition of the Malindi-Watamu reefs in Kenya (Indian Ocean). Marine Biology 117, 675–683.	primary research article
van Woesik and Done (1997)	2	yes	van Woesik, R., Done, T.J., 1997. Coral communities and reef growth in the southern Great Barrier Reef. Coral Reefs 16, 103– 115.	primary research article
van Woesik et al. (1999)	2	yes	van Woesik, R., Tomascik, T., Blake, S., 1999. Coral assemblages and physico-chemical characteristics of the Whitsunday Islands: evi- dence of recent community changes. Marine and Freshwater Research 50, 427–440.	primary research article
Walker and Ormond (1982)	2	yes	Walker, D.I., Ormond, R.F.G., 1982. Coral death from sewage and phosphate pollution at Aqaba, Red Sea. Marine Pollution Bulletin 13, 21–25.	primary research article
Weber et al. (2006)	3,6	yes	Weber, M., Lott, C., Fabricius, K.E., 2006. Sedimentation stress in a scleractinian coral exposed to terrestrial and marine sediments with contrasting physical, organic and geochemical properties. Journal of Experimental Marine Biology and Ecology 336, 18–32.	primary research article
Weber et al. (2012)	6	yes	Weber, M., de Beer, D., Lott, C., Polerecky, L., Kohls, K., Abed, R.M., Ferdelman, T.G., Fabricius, K.E., 2012. Mechanisms of damage to corals exposed to sedimentation. Proc. Natl. Acad. Sci. U. S. A. 109, E1558–E1567.	primary research article
Wesseling et al. (1999)	3	yes	Wesseling, I., Uychiaoco, A.J., Aliño, P.M., Aurin, T., Vermaat, J.E., 1999. Damage and recovery of four Philippine corals from short-term burial. Marine Ecology Progress Series 176, 11–15.	primary research article
Wesseling et al. (2001)	2	yes	Wesseling, I., Uychiaoco, A.J., Alino, P.M., Vermaat, J.E., 2001. Partial mortality in Porites corals: variation among Philippine reefs. International Review of Hydrobiology 86, 77–85.	primary research article
West and van Woesik (2001)	2	yes	West, K., Van Woesik, R., 2001. Spatial and temporal variance of river discharge on Okinawa (Japan): inferring the temporal impact on adjacent coral reefs. Marine Pollution Bulletin 42, 864–872.	primary research article
Wittenberg and Hunte (1992)	2	yes	Wittenberg, M., Hunte, W., 1992. Effects of eutrophication and sedimentation on juvenile corals. 1. Abundance, mortality and community structure. Marine Biology 116, 131–138.	primary research article
Wong (2001)	3	no	Wong, C.C., 2001. The responses of two scleractinian corals, Platygyra sinensis and Goniopora columna, to sedimentation and burial. MPhil. Thesis, The Chinese University of Hong Kong.	MS thesis	located and reclassified as ineligible for our review because one chapter was observational, one chapter focused on non-stress responses that were not quantified in the meta-analysis, and one chapter described coral burial without quantifying the sediment dose in mg/cm2/d [see Additional file 3, full text review]
Yeung (2000)	3	no	Yeung, K.P., 2000. Changes in zooxanthellae density and chlorophyll-a concentration in corals Porites lobata after short-term sediment burial. Directed Research Report, Environmental Science Programme, The Chinese University of Hong Kong.	undergraduate thesis	could not locate
