# Supplementary material for: Effects of sediment exposure on corals: a systematic review of experimental studies
Source: Environ Evid. 2022 Feb 7;11:4. doi: 10.1186/s13750-022-00256-0 (PMC8818373; doi:10.1186/s13750-022-00256-0)
Supplement: Supplementary file 3 — Additional file 3. The data coding and extraction form to be used for the systematic review and meta-analysis. [file 13750_2022_256_MOESM3_ESM.xlsx]

## Sheet: README
Effects of sediment exposure on corals: a systematic review of experimental studies
Additional file 3
Lillian J. Tuttle and Megan J. Donahue
published in Environmental Evidence
NOAA grant #NA18NMF4540325 to PI Donahue, "Developing stressor thresholds for reef-building coral species in the Pacific Islands Region"
SUMMARY:		This spreadsheet is the database for all the information included in the meta-analysis of the effects of deposited and suspended sediment on corals.
'REFERENCE LIST' TAB:			This tab provides summary bibliographic and quality (risk of bias) information for all the studies included in the meta-analysis.
COLUMN	COLUMN HEADER	COLUMN NAME	COLUMN DESCRIPTION	CATEGORY KEY
A		Ref. ID	numbered ID for each source, cross-referenced with 'database' tab
B		Authors	list of article's author(s)
C		Year	year that article was published
D		Type of reference	name of person who will extract data
E		Data extracted by	type of reference (e.g., primary reseach article, review, government report, dissertation, etc.)
F	Bibliographic Information	Title	title of article
G		Journal or Book Title	journal, book, or other publication name in which article was published
H		Publisher	publishing company for book in which article was published, if relevant
I		Volume	volume number of journal in which article was published, if relevant
J		Issue	issue number of journal in which article was published, if relevant
K		Pages	page numbers of article within journal or book in which it was published
L	Does the study…	Present empirical, lab or site-specific data?	binary variable for whether or not the study in question presented relevant, empirical data (i.e., not modeling exercise or review)	0 = no	1 = yes
M		Study an organism from the correct POPULATION?	binary variable for whether or not the study used a coral from the correct population (see PECO/risk tab, Population)
N		Specify levels of EXPOSURE to the stressor?	binary variable for whether or not the study adequately presented the level of stressor ("dose", with units)
O		COMPARE levels of exposure to an adequate control?	binary variable for whether or not the study had an adequate/appropriate control with which to compare the levels of exposure to the stressor
P		Specify OUTCOME(S) of corals to levels of exposure?	binary variable for whether or not the study presented at least one response of corals to the specific levels of stressor exposure (response can be binary and/or continuous)
Q		Included/ Excluded	binary variable for whether or not a study will be included/excluded based on the questions above (answers to all must be "yes")	0 = no	1 = yes
R	Is the study suitable for the…	Deposited sediment meta-analysis?	preliminary assessment of whether focal reference will be suitable for the meta-analysis relating to deposited sediment	0 = no	0.5 = maybe	1 = yes
S		Suspended sediment meta-analysis?	preliminary assessment of whether focal reference will be suitable for the meta-analysis relating to suspended sediment, i.e., turbidity
T		Notes on Assessment	any additional notes about the assessment of the article
U	*What is the level of risk for…	Selection bias?	categorical variable describing the level of risk of bias, according to the criteria listed in the 'PECO/risk' tab, Q#1	low	high	unclear
V		Performance bias?	categorical variable describing the level of risk of bias, according to the criteria listed in the 'PECO/risk' tab, Q#2	low	high	unclear
W		Detection bias?	categorical variable describing the level of risk of bias, according to the criteria listed in the 'PECO/risk' tab, Q#3	low	high	unclear
X		Attrition bias?	categorical variable describing the level of risk of bias, according to the criteria listed in the 'PECO/risk' tab, Q#4	low	high	unclear
Y		Reporting bias?	categorical variable describing the level of risk of bias, according to the criteria listed in the 'PECO/risk' tab, Q#5	low	high	unclear
Z		Other sources of bias?	categorical variable describing the level of risk of bias, according to the criteria listed in the 'PECO/risk' tab, Q#6	low	high	unclear
AA		Overall risk-level GRADE	categorical variable describing the level of risk of bias, according to the criteria listed in the 'PECO/risk' tab, Q#7	very low	low	moderate	high
'DATABASE' TAB:			This tab provides all of the relevant data extracted from the studies included in the meta-analysis.
COLUMN	COLUMN HEADER	COLUMN NAME	COLUMN DESCRIPTION	CATEGORY KEY
A		RefID	unique ID for each article, should be the same as listed on the 'reference list' tab, e.g., SS01 is the first article for the suspended sediment literature review
B		Author(s)	authors and year published in citation format, also called "focal reference"
C		Experiment Number	numeric identifier for experiment within a article. In most cases this will simply be "1" because there is only one experiment described. In other cases, a article may describe the results of multiple experiments, in which case you can number them sequentially.
D		Exposure General Description	BRIEF description of the condition, treatment, or control under which the coral was observed. Because this info is repeated below in "stressor specifications" there's no need to give detailed summary here -- just give enough info for you to identify which treatment/control group this column represents.
E		Exposure Duration or Timepoint	BRIEF description of the duration of time that coral was exposed to the stressor, or the relevant timepoint at which data was collected. Because this info is repeated below in "stressor specifications" there's no need to give detailed summary here -- just give enough info for you to identify which treatment/control group this column represents.
F	GENERAL SPECIFICATIONS	Coral age class	categorical variable describing the broad age class of the coral that was used in the focal reference; GAMETES - eggs and/or sperm, LARVA - pre-settlement or at settlement, JUVENILE - post-settlement, ADULT - older individuals not designated as juveniles in the text (most cases)
G		Current genus name	genus name of focal species; use LINK at right to check to see if this genus is still accepted -- if NOT, please insert here the updated genus name	http://www.coralsoftheworld.org/species_factsheets/
H		Current species name	species name of focal species, as indicated in focal reference; use LINK at right to check to see if this species is still accepted -- if NOT, please insert here the updated species name	http://www.coralsoftheworld.org/species_factsheets/
I		Colony form	categorical variable for the form that the coral colony takes, e.g., massive, palmate, plating, ramose, etc.	n/s = not specified	n/r = not reported	n/a = not applicable
J		Other forms/ morphologies	brief description of the form that the surface of the coral colony takes, e.g., cerioid, meandroid, plocoid, etc.; OR for the morphology of the calix, e.g., expanded or not, flat, hemispherical, etc.
K		Calical morphology, if specified	categorical variable for the morphology of the calix, e.g., expanded or not, flat, hemispherical, etc.
L		Coral surface direction	categorical variable for the direction of the focal coral, e.g., horizontal, vertical, 45 degrees, etc.; this will likely only be relevant for larval settlement studies that look at settlement to top/bottom/side surfaces of corals/settlement plates -- otherwise, "n/a" is sufficient
M		Ocean	ocean basin location where the study took place
N		Ecoregion number	ecoregion location where the study took place; use link to the right to locate and report the correct number (1-150)	http://www.coralsoftheworld.org/coral_geographic/interactive_map/
O		Study location	specific location where the study took place, e.g., name of bay, reef, island, and country
P		Study site	categorical variable for field or laboratory study
Q		Study type	categorical variable for manipulative or observational experiment
R		Flow characteristics	brief description of the flow regime experienced by the corals, if reported; report "ambient flow in the field" when appropriate
S		Light characteristics	brief description of the light regime experienced by the corals, if reported; report "ambient light in the field" when appropriate
T		Other sample characteristics	other synergistic/background conditions that might impact response, e.g., depth, nutrient/contaminant content of sediments, etc.
U		Event date	If there was a single stressor event, as with dredging or mining, etc., when was it?
V		Event latitude	If there was a single stressor event, as with dredging or mining, etc., what was the location in latitude?
W		Event longitude	If there was a single stressor event, as with dredging or mining, etc., what was the location in longitude?
X	STRESSOR SPECIFICATIONS	Sediment composition	brief description of substrate type and size, if analyzed; note if sediment was dried
Y		Sediment level	numeric value describing level of exposure to sediment; if a range (e.g., X - Y) is reported instead of a mean, then report the midpoint of the range here
Z		Sediment level UoM	unit of measurement (UoM) corresponding to sediment level (most often mg/L or NTU for suspended sediment or mg/cm2/d for deposited sediment)
AA		Sediment level converted to mg/cm2/day	sediment level converted to mg/cm2/day (if already in this UoM, then REPEAT the sediment level here)
AB		Sediment level converted to mg/L	sediment level converted to mg/L (if already in this UoM, then REPEAT the sediment level here)
AC		Sediment level average type	categorical variable for type of average reported for the sediment level; e.g., absolute, mean, median, mode, range, etc.; if range, see special instructions in note for "Sediment level"
AD		Sediment N for computing average	sample size used for computing average of sediment level; if N is reported as a range instead of an exact sample size by treatment, then put the lower end of the range here and make a note of the reported range in the notes at the end of this section
AE		Sediment N UoM	unit of measurement corresponding to sediment N (e.g., sediment traps for deposited sediment, etc.)
AF		Sediment lower error estimate	lower estimate of error for reported sediment level, e.g., if reported 0.7+/-0.1, then enter '0.1' here (NOT 0.6, the lower error 'bound'); if a range (e.g., X - Y) is reported instead of a mean, then the lower error estimate = 'sediment level' - X (where 'sediment level' is the midpoint of the reported range)
AG		Sediment upper error estimate	upper estimate of error for reported sediment level, e.g., if reported 0.7+/-0.1, then enter '0.1' here (NOT 0.8, the upper error 'bound'); if a range (e.g., X - Y) is reported instead of a mean, then the 'upper error estimate' = Y - 'sediment level' (where 'sediment level' is the midpoint of the reported range)
AH		Sediment level error type	type of error for reported sediment level; see QUICK KEY for abbreviations
AI		Sediment exposure duration	numeric value of duration of time that coral was exposed to sediment level
AJ		Sediment exposure duration UoM	unit of measurement corresponding to exposure duration
AK		Sediment exposure duration in days	numeric value of duration of time that coral was exposed to sediment level in # of days
AL		Sediment notes	any commentary concerning sediment stressor, including Figure/Table/Text from which information was taken
AM	RESPONSE 1 SPECIFICATIONS	Response type	categorical variable that broadly describes the type of measured response by the coral; suggested response types listed, but this list is not exhaustive -- you can write-in other response
AN		Response level	numeric value describing coral's response to condition/treatment
AO		Unit of measurement	unit of measurement corresponding to response level
AP		Average type	categorical variable for type of average reported for the response; e.g., absolute/raw, mean, median, mode, range, etc.
AQ		N for computing average	sample size used for computing average of response; if N is reported as a range instead of an exact sample size by treatment, then put the lower end of the range here and make a note of the reported range in the notes at the end of this section
AR		N UoM	unit of measurement corresponding to response N (e.g., colonies, fragments, branches, etc.)
AS		Lower error bound, if taken from Figure	lower bound of error for response, often the value of the low end of the error bar on a figure -- you do not have to measure this if it's symmetrical with the upper error bound
AT		Upper error bound, if taken from Figure	upper bound of error for response, often the value of the high end of the error bar on a figure
AU		Lower error estimate	lower estimate of error/deviation for response (often the same as 'upper error estimate', if error is symmetrical about response level); e.g., if you took the lower error bound from a figure, then the 'lower error estimate' = 'response level' minus 'lower error bound'
AV		Upper error estimate	upper estimate of error/deviation for response; e.g., if you took the upper error bound from a figure, then the 'upper error estimate' = 'upper error bound' minus 'response level'
AW		Error type	type of error for response
AX		Time to response, numeric	numeric value indicating amount of time elapsed between start of stressor and start of response
AY		Time to response, UoM	unit of measurement corresponding to amount of time elapsed between start of stressor and start of response
AZ		Duration of response, numeric	numeric value indicating duration of time that the response lasted, from start to finish (amelioration or death)
BA		Duration of response, UoM	unit of measurement corresponding to numeric value indicating duration of time that the response lasted, from start to finish (amelioration or death), if relevant
BB		Source of data	Figure, Table, or location in text from which these data were found in the the focal reference and any other notes on this response
BC	RESPONSE 2 SPECIFICATIONS	Response type	categorical variable that broadly describes the type of measured response by the coral; suggested response types listed, but this list is not exhaustive -- you can write-in other response
BD		Response level	numeric value describing coral's response to condition/treatment
BE		Unit of measurement	unit of measurement corresponding to response level
BF		Average type	categorical variable for type of average reported for the response; e.g., absolute/raw, mean, median, mode, range, etc.
BG		N for computing average	sample size used for computing average of response; if N is reported as a range instead of an exact sample size by treatment, then put the lower end of the range here and make a note of the reported range in the notes at the end of this section
BH		N UoM	unit of measurement corresponding to response N (e.g., colonies, fragments, branches, etc.)
BI		Lower error bound, if taken from Figure	lower bound of error for response, often the value of the low end of the error bar on a figure -- you do not have to measure this if it's symmetrical with the upper error bound
BJ		Upper error bound, if taken from Figure	upper bound of error for response, often the value of the high end of the error bar on a figure
BK		Lower error estimate	lower estimate of error/deviation for response (often the same as 'upper error estimate', if error is symmetrical about response level); e.g., if you took the lower error bound from a figure, then the 'lower error estimate' = 'response level' minus 'lower error bound'
BL		Upper error estimate	upper estimate of error/deviation for response; e.g., if you took the upper error bound from a figure, then the 'upper error estimate' = 'upper error bound' minus 'response level'
BM		Error type	type of error for response
BN		Time to response, numeric	numeric value indicating amount of time elapsed between start of stressor and start of response
BO		Time to response, UoM	unit of measurement corresponding to amount of time elapsed between start of stressor and start of response
BP		Duration of response, numeric	numeric value indicating duration of time that the response lasted, from start to finish (amelioration or death)
BQ		Duration of response, UoM	unit of measurement corresponding to numeric value indicating duration of time that the response lasted, from start to finish (amelioration or death), if relevant
BR		Source of data	Figure, Table, or location in text from which these data were found in the the focal reference and any other notes on this response
BS	RESPONSE 3 SPECIFICATIONS	Response type	categorical variable that broadly describes the type of measured response by the coral; suggested response types listed, but this list is not exhaustive -- you can write-in other response
BT		Response level	numeric value describing coral's response to condition/treatment
BU		Unit of measurement	unit of measurement corresponding to response level
BV		Average type	categorical variable for type of average reported for the response; e.g., absolute/raw, mean, median, mode, range, etc.
BW		N for computing average	sample size used for computing average of response; if N is reported as a range instead of an exact sample size by treatment, then put the lower end of the range here and make a note of the reported range in the notes at the end of this section
BX		N UoM	unit of measurement corresponding to response N (e.g., colonies, fragments, branches, etc.)
BY		Lower error bound, if taken from Figure	lower bound of error for response, often the value of the low end of the error bar on a figure -- you do not have to measure this if it's symmetrical with the upper error bound
BZ		Upper error bound, if taken from Figure	upper bound of error for response, often the value of the high end of the error bar on a figure
CA		Lower error estimate	lower estimate of error/deviation for response (often the same as 'upper error estimate', if error is symmetrical about response level); e.g., if you took the lower error bound from a figure, then the 'lower error estimate' = 'response level' minus 'lower error bound'
CB		Upper error estimate	upper estimate of error/deviation for response; e.g., if you took the upper error bound from a figure, then the 'upper error estimate' = 'upper error bound' minus 'response level'
CC		Error type	type of error for response
CD		Time to response, numeric	numeric value indicating amount of time elapsed between start of stressor and start of response
CE		Time to response, UoM	unit of measurement corresponding to amount of time elapsed between start of stressor and start of response
CF		Duration of response, numeric	numeric value indicating duration of time that the response lasted, from start to finish (amelioration or death)
CG		Duration of response, UoM	unit of measurement corresponding to numeric value indicating duration of time that the response lasted, from start to finish (amelioration or death), if relevant
CH		Source of data	Figure, Table, or location in text from which these data were found in the the focal reference and any other notes on this response
CI	RESPONSE 4 SPECIFICATIONS	Response type	categorical variable that broadly describes the type of measured response by the coral; suggested response types listed, but this list is not exhaustive -- you can write-in other response
CJ		Response level	numeric value describing coral's response to condition/treatment
CK		Unit of measurement	unit of measurement corresponding to response level
CL		Average type	categorical variable for type of average reported for the response; e.g., absolute/raw, mean, median, mode, range, etc.
CM		N for computing average	sample size used for computing average of response; if N is reported as a range instead of an exact sample size by treatment, then put the lower end of the range here and make a note of the reported range in the notes at the end of this section
CN		N UoM	unit of measurement corresponding to response N (e.g., colonies, fragments, branches, etc.)
CO		Lower error bound, if taken from Figure	lower bound of error for response, often the value of the low end of the error bar on a figure -- you do not have to measure this if it's symmetrical with the upper error bound
CP		Upper error bound, if taken from Figure	upper bound of error for response, often the value of the high end of the error bar on a figure
CQ		Lower error estimate	lower estimate of error/deviation for response (often the same as 'upper error estimate', if error is symmetrical about response level); e.g., if you took the lower error bound from a figure, then the 'lower error estimate' = 'response level' minus 'lower error bound'
CR		Upper error estimate	upper estimate of error/deviation for response; e.g., if you took the upper error bound from a figure, then the 'upper error estimate' = 'upper error bound' minus 'response level'
CS		Error type	type of error for response
CT		Time to response, numeric	numeric value indicating amount of time elapsed between start of stressor and start of response
CU		Time to response, UoM	unit of measurement corresponding to amount of time elapsed between start of stressor and start of response
CV		Duration of response, numeric	numeric value indicating duration of time that the response lasted, from start to finish (amelioration or death)
CW		Duration of response, UoM	unit of measurement corresponding to numeric value indicating duration of time that the response lasted, from start to finish (amelioration or death), if relevant
CX		Source of data	Figure, Table, or location in text from which these data were found in the the focal reference and any other notes on this response
CY	RESPONSE 5 SPECIFICATIONS	Response type	categorical variable that broadly describes the type of measured response by the coral; suggested response types listed, but this list is not exhaustive -- you can write-in other response
CZ		Response level	numeric value describing coral's response to condition/treatment
DA		Unit of measurement	unit of measurement corresponding to response level
DB		Average type	categorical variable for type of average reported for the response; e.g., absolute/raw, mean, median, mode, range, etc.
DC		N for computing average	sample size used for computing average of response; if N is reported as a range instead of an exact sample size by treatment, then put the lower end of the range here and make a note of the reported range in the notes at the end of this section
DD		N UoM	unit of measurement corresponding to response N (e.g., colonies, fragments, branches, etc.)
DE		Lower error bound, if taken from Figure	lower bound of error for response, often the value of the low end of the error bar on a figure -- you do not have to measure this if it's symmetrical with the upper error bound
DF		Upper error bound, if taken from Figure	upper bound of error for response, often the value of the high end of the error bar on a figure
DG		Lower error estimate	lower estimate of error/deviation for response (often the same as 'upper error estimate', if error is symmetrical about response level); e.g., if you took the lower error bound from a figure, then the 'lower error estimate' = 'response level' minus 'lower error bound'
DH		Upper error estimate	upper estimate of error/deviation for response; e.g., if you took the upper error bound from a figure, then the 'upper error estimate' = 'upper error bound' minus 'response level'
DI		Error type	type of error for response
DJ		Time to response, numeric	numeric value indicating amount of time elapsed between start of stressor and start of response
DK		Time to response, UoM	unit of measurement corresponding to amount of time elapsed between start of stressor and start of response
DL		Duration of response, numeric	numeric value indicating duration of time that the response lasted, from start to finish (amelioration or death)
DM		Duration of response, UoM	unit of measurement corresponding to numeric value indicating duration of time that the response lasted, from start to finish (amelioration or death), if relevant
DN		Source of data	Figure, Table, or location in text from which these data were found in the the focal reference and any other notes on this response
DO	BINARY RESPONSES	High yield/ chlA?	binary variable for whether or not this condition/treatment/control found increased yield or chlorophyll A content with respect to the control/ambient conditions; LEAVE BLANK if not reported or mentioned (do NOT write n/r, n/a), control is always "0" (no), and treatment is either "0" or "1" (yes)
DP		Hydrostatic inflation?	binary variable for whether or not this condition/treatment/control found hydrostatic inflation of polyps with respect to the control/ambient conditions
DQ		Tentacular activity?	binary variable for whether or not this condition/treatment/control found increased activity of polyp tentacles with respect to the control/ambient conditions
DR		Increased mucus?	binary variable for whether or not this condition/treatment/control found increased mucus production with respect to the control/ambient conditions
DS		Congealed sediment?	binary variable for whether or not this condition/treatment/control found sediment congealed by coral mucus with respect to the control/ambient conditions
DT		Shift from auto to heterotrophy?	binary variable for whether or not this condition/treatment/control found evidence of a shift from auto- to heterotrophy with respect to the control/ambient conditions
DU		Reduced P/R?	binary variable for whether or not this condition/treatment/control found reduced photosynthesis/respiration ratios with respect to the control/ambient conditions
DV		Reduced photosynthetic efficiency?	binary variable for whether or not this condition/treatment/control found reduced photosynthetic efficiency with respect to the control/ambient conditions
DW		Reduced growth rate?	binary variable for whether or not this condition/treatment/control found reduced growth rate with respect to the control/ambient conditions
DX		Reduced fertilization success?	binary variable for whether or not this condition/treatment/control found reduced fertilization success (lower rates of fertilization) with respect to the control/ambient conditions
DY		Limited settlement?	binary variable for whether or not this condition/treatment/control found reduced reproductive output or larval settlement with respect to the control/ambient conditions
DZ		Bleaching or reduced chl-a?	binary variable for whether or not this condition/treatment/control found evidence of bleaching with respect to the control/ambient conditions
EA		Algal overgrowth?	binary variable for whether or not this condition/treatment/control found algae overgrowing coral with respect to the control/ambient conditions
EB		Smothering?	binary variable for whether or not this condition/treatment/control found coral smothered by sediment with respect to the control/ambient conditions
EC		Reduced larval survival? (pre-settlement)	binary variable for whether or not this condition/treatment/control found reduced survival of PRE-settlement coral larvae (i.e., increased mortality) with respect to the control/ambient conditions
ED		Reduced recruit survival? (post-settlement)	binary variable for whether or not this condition/treatment/control found reduced survival of POST-settlement coral recruits (i.e., increased mortality) with respect to the control/ambient conditions
EE		Small necroses?	binary variable for whether or not this condition/treatment/control found tissue death (small <50% of colony) with respect to the control/ambient conditions
EF		Large necroses?	binary variable for whether or not this condition/treatment/control found tissue death (large >50% of colony) with respect to the control/ambient conditions
EG		Death of colonies?	binary variable for whether or not this condition/treatment/control found death of whole colonies with respect to the control/ambient conditions
EH		Binary Notes	any notes on from where binary data were derived
EI	DATA AVAILABLE?	Non-adverse effect reported?	binary variable specifying whether the study reported binary data for non-adverse effects of sediment on coral under specified condition/treatment
EJ		Adverse effect reported?	binary variable specifying whether the study reported binary data for adverse effects of sediment on coral under specified condition/treatment
EK		Mortality reported?	binary variable specifying whether the study reported binary data for mortality of any age class of coral (partial or total) under specified condition/treatment
EL		Adult mortality reported?	binary variable specifying whether the study reported binary data for mortality of adult corals only (partial or total) under specified condition/treatment
EM	IF DATA AVAILABLE, EFFECT DETECTED?	Effect of sediment on coral?	binary variable for whether or not this study found any effect of sediment on coral under specified condition/treatment
EN		Non-adverse effect of sediment?	if a non-adverse effect is reported, then this is a binary variable specifying whether there were any non-adverse effects of sediment on coral under specified condition/treatment (yes=1, no=0); if row 149=0, then cell entry = "NA"
EO		Adverse effect of sediment?	if an adverse effect is reported, then this is a binary variable specifying whether there were any adverse effects of sediment on coral under specified condition/treatment (yes=1, no=0); if row 150=0, then cell entry = "NA"
EP		Sediment-induced mortality?	if mortality is reported, then this is a binary variable specifying whether partial or total mortality of coral occurred under specified condition/treatment (yes=1, no=0); if row 151=0, then cell entry = "NA"
EQ		Sediment-induced adult mortality?	if mortality is reported, then this is a binary variable specifying whether partial or total mortality of coral occurred under specified condition/treatment (yes=1, no=0); if row 151=0, then cell entry = "NA"
ER		Data extracted by	initials of the person who extracted data for this focal reference
ES		Date of completion of data extraction	date that the extractor completed data extraction for this focal reference, MM/DD/YYYY
ET		Additional notes on study	any additional notes about the study or its suitability for use in the meta-analysis
EU		Rationale for inclusion	any further rationale for including the study in the meta-analysis
'FULL TEXT REVIEW' TAB:			This tab provides summary bibliographic information and rationale for the decision to include or exclude each of the studies deemed as potentially relevant during the title/abstract screening process.
COLUMN		COLUMN NAME	COLUMN DESCRIPTION	CATEGORY KEY
A		source	source from which article was located during the searching process	DSE=Database or search engine, Google=scholar.google.com, ICRS=International Coral Reef Symposium database
B		authors	list of article's author(s)
C		year	year that article was published
D		journal	journal, book, or other publication name in which article was published
E		title	title of article
F		included/excluded in meta-analysis?	ultimate decision to include or exclude article from the meta-analysis for deposited and/or suspended sediment	I = included	E = excluded
G		ref ID	unique ID for each article, should be the same as listed on the 'reference list' tab, e.g., SS01 is the first article for the suspended sediment literature review
H		reason for exclusion	if excluded, the reason for exclusion in terms of the PECO criteria or other considerations
I		tags	tags assigned to an article during the title/abstract screening process
J		observational?	categorical variable for whether or not the article/study was observational or manipulative, or both	0 = manipulative	1 = observational	0/1 = both observational and manipulative
K		suspended sediment?	categorical variable for whether or not the article/study addressed suspended sediment	0 = no	1 = yes
L		possible duplicate with other article?	filled out if the data or material in the focal reference/article may be redundant with other articles, especially relevant for dissertations/theses
M		Ocean	ocean basin location where the study took place
N		Study site	categorical variable for field or laboratory study
O		Study type	categorical variable for manipulative or observational experiment
P		Number of coral spp	number of coral species investigated in the article/study; "community" if it was interested in overall coral community instead of species-specific responses
Q		Sediment type	brief description of substrate type and size, if analyzed; note if sediment was dried
R		Sediment dose range (mg/cm2/d unless specified otherwise)	range of sediment concentrations that corals were exposed to
S		Sediment exposure duration	relative duration of exposure	short <= 7 days	long > 7 days
T		Coral response type 1	categorical variable that broadly describes the type of measured response by the coral
U		Coral response type 2	categorical variable that broadly describes the type of measured response by the coral
V		Coral response type 3	categorical variable that broadly describes the type of measured response by the coral
W		Coral response type 4	categorical variable that broadly describes the type of measured response by the coral
X		Coral response type 5	categorical variable that broadly describes the type of measured response by the coral
Y		Notes	any other notes or considerations about the article/study
'PECO RISK' TAB:
The PECO framework that lists the relevant populations, exposure types, comparators, and outcomes that will define relevance for meta-analysis. Also, the “Environmental-Risk of Bias Tool” developed by Bilotta et al. 2014 to determine the overall quality of each study.
'FUNNEL PLOTS' TAB:
Funnel plots used to assess for the presence of publication bias among studies included in meta-analyses.
Fig. S1. Funnel plots for studies included in the dose-response meta-analyses of the effects of DEPOSITED SEDIMENT on coral responses
Fig. S2. Funnel plots for studies included in the dose-response meta-analyses of the effects of SUSPENDED SEDIMENT on coral responses
'TEMPLATE' TAB:
ROW	COLUMN HEADER	COLUMN NAME	DESCRIPTION (see Notes for each cell by hovering over any cell with a dark triangle in its top right corner)
1	RefID	Author(s) Year	(1) unique ID for each source, should be the same as listed on the 'reference list' tab, e.g., SS01 is the first source for the suspended sediment literature review; (2) authors and year published in citation format, also called "focal reference"
2		Experiment Number	numeric identifier for experiment within a source. In most cases this will simply be "1" because there is only one experiment described. In other cases, a source may describe the results of multiple experiments, in which case you can number them sequentially.
3		Exposure Level/Description	BRIEF description of the condition, treatment, or control under which the coral was observed. Because this info is repeated below in "stressor specifications" there's no need to give detailed summary here -- just give enough info for you to identify which treatment/control group this column represents.
4		Exposure Frequency	BRIEF description of the frequency with which the coral was exposed to the stressor, if relevant. Because this info is repeated below in "stressor specifications" there's no need to give detailed summary here -- just give enough info for you to identify which treatment/control group this column represents.
5		Exposure Duration/Timepoint	BRIEF description of the duration of time that coral was exposed to the stressor, or the relevant timepoint at which data was collected. Because this info is repeated below in "stressor specifications" there's no need to give detailed summary here -- just give enough info for you to identify which treatment/control group this column represents.
6		Species	Genus and species used in treatment/control group, as indicated in focal reference; the genus and species will also be reported below, in general specifications
7	QUICK KEY		below are several commonly used notations and what they indicate; click on the "+" button to the left of the row numbers to expand this group (similarly, click on the "-" button to collapse the group)
8	n/a	not applicable
9	n/r	not reported
10	0	no
11	1	yes
12	UoM	Unit of Measurement
13	s.e.	standard error (of the mean)
14	s.d.	standard deviation
15	95% CI	95% confidence interval
16	GENERAL SPECIFICATIONS		click on the "+" button to the left of the row numbers to expand this group (similarly, click on the "-" button to collapse the group)
17		Coral age class	categorical variable describing the broad age class of the coral that was used in the focal reference; LARVA - pre-settlement or at settlement, JUVENILE - post-settlement, ADULT - older individuals not designated as juveniles in the text (most cases)
18		Community study?	binary variable for whether or not this study is conducted at the community level (multiple spp., often with coral cover/diversity as the response)
19	LINK	Current genus name	genus name of focal species; use LINK at left to check to see if this genus is still accepted -- if NOT, please insert here the updated genus name
20	LINK	Current species name	species name of focal species, as indicated in focal reference; use LINK at left to check to see if this species is still accepted -- if NOT, please insert here the updated species name
21		Colony form	categorical variable for the form that the coral colony takes, e.g., massive, palmate, plating, ramose, etc.
22		Other forms/morphologies	brief description of the form that the surface of the coral colony takes, e.g., cerioid, meandroid, plocoid, etc.; OR for the morphology of the calix, e.g., expanded or not, flat, hemispherical, etc.
23		Coral surface direction	categorical variable for the direction of the focal coral, e.g., horizontal, vertical, 45 degrees, etc.; this will likely only be relevant for larval settlement studies that look at settlement to top/bottom/side surfaces of corals/settlement plates -- otherwise, "n/a" is sufficient
24		Ocean	ocean basin location where the study took place
25	LINK	Ecoregion number	ecoregion location where the study took place; use link to the left to locate and report the correct number (1-150)
26		Study location	specific location where the study took place, e.g., name of bay, reef, island, and country
27		Study site	categorical variable for field or laboratory study
28		Study type	categorical variable for manipulative or observational experiment
29		Flow characteristics	brief description of the flow regime experienced by the corals, if reported; report "ambient flow in the field" when appropriate
30		Light characteristics	brief description of the light regime experienced by the corals, if reported; report "ambient light in the field" when appropriate
31		Other sample characteristics	other synergistic/background conditions that might impact response, e.g., depth, nutrient/contaminant content of sediments, etc.
32	STRESSOR SPECIFICATIONS		click on the "+" button to the left of the row numbers to expand this group (similarly, click on the "-" button to collapse the group)
33		Sediment composition	brief description of substrate type and size, if analyzed; note if sediment was dried
34		Sediment level	numeric value describing level of exposure to sediment; if a range (e.g., X - Y) is reported instead of a mean, then report the midpoint of the range here
35		Sediment level UoM	unit of measurement (UoM) corresponding to sediment level (most often mg/L or NTU for suspended sediment or mg/cm2/d for deposited sediment)
36		Sediment level converted to standardized metric	sediment level converted to mg/L (if already in this UoM, then REPEAT the sediment level here)
37		Sediment level average type	categorical variable for type of average reported for the sediment level; e.g., absolute, mean, median, mode, range, etc.; if range, see special instructions in note for "Sediment level"
38		Sediment N for computing average	sample size used for computing average of sediment level; if N is reported as a range instead of an exact sample size by treatment, then put the lower end of the range here and make a note of the reported range in the notes at the end of this section
39		Sediment N UoM	unit of measurement corresponding to sediment N (e.g., sediment traps for deposited sediment, etc.)
40		Sediment lower error estimate	lower estimate of error for reported sediment level, e.g., if reported 0.7+/-0.1, then enter '0.1' here (NOT 0.6, the lower error 'bound'); if a range (e.g., X - Y) is reported instead of a mean, then the lower error estimate = 'sediment level' - X (where 'sediment level' is the midpoint of the reported range)
41		Sediment upper error estimate	upper estimate of error for reported sediment level, e.g., if reported 0.7+/-0.1, then enter '0.1' here (NOT 0.8, the upper error 'bound'); if a range (e.g., X - Y) is reported instead of a mean, then the 'upper error estimate' = Y - 'sediment level' (where 'sediment level' is the midpoint of the reported range)
42		Sediment level error type	type of error for reported sediment level; see QUICK KEY for abbreviations
43		Sediment exposure duration in days	numeric value of duration of time that coral was exposed to sediment level in # of days
44		Sediment notes	any commentary concerning sediment stressor, including Figure/Table/Text from which information was taken
45	0/1	RESPONSE 1 SPECIFICATIONS	check the box next to a response for which you have quantitative data; click on the "+" button to the left of the row numbers to expand this group (similarly, click on the "-" button to collapse the group)
46		Response type	categorical variable that broadly describes the type of measured response by the coral; suggested response types listed, but this list is not exhaustive -- you can write-in other response
47		Response level	numeric value describing coral's response to condition/treatment
48		Unit of measurement	unit of measurement corresponding to response level
49		Average type	categorical variable for type of average reported for the response; e.g., absolute/raw, mean, median, mode, range, etc.
50		N for computing average	sample size used for computing average of response; if N is reported as a range instead of an exact sample size by treatment, then put the lower end of the range here and make a note of the reported range in the notes at the end of this section
51		N Unit of measurement	unit of measurement corresponding to response N (e.g., colonies, fragments, branches, etc.)
52		Lower error bound, if taken from Figure	lower bound of error for response, often the value of the low end of the error bar on a figure -- you do not have to measure this if it's symmetrical with the upper error bound
53		Upper error bound, if taken from Figure	upper bound of error for response, often the value of the high end of the error bar on a figure
54		Lower error estimate (= response level - lower error bound)	lower estimate of error/deviation for response (often the same as 'upper error estimate', if error is symmetrical about response level); e.g., if you took the lower error bound from a figure, then the 'lower error estimate' = 'response level' minus 'lower error bound'
55		Upper error estimate (= upper error bound - response level)	upper estimate of error/deviation for response; e.g., if you took the upper error bound from a figure, then the 'upper error estimate' = 'upper error bound' minus 'response level'
56		Error type	type of error for response
57		Time to response, numeric	numeric value indicating amount of time elapsed between start of stressor and start of response
58		Time to response, UoM	unit of measurement corresponding to amount of time elapsed between start of stressor and start of response
59		Duration of response, numeric	numeric value indicating duration of time that the response lasted, from start to finish (amelioration or death)
60		Duration of response, UoM	unit of measurement corresponding to numeric value indicating duration of time that the response lasted, from start to finish (amelioration or death), if relevant
61		Source of data	Figure, Table, or location in text from which these data were found in the the focal reference and any other notes on this response
62	0/1	RESPONSE 2 SPECIFICATIONS	check the box next to a response for which you have quantitative data; click on the "+" button to the left of the row numbers to expand this group (similarly, click on the "-" button to collapse the group)
63		Response type	categorical variable that broadly describes the type of measured response by the coral; suggested response types listed, but this list is not exhaustive -- you can write-in other response
64		Response level	numeric value describing coral's response to condition/treatment
65		Unit of measurement	unit of measurement corresponding to response level
66		Average type	categorical variable for type of average reported for the response; e.g., absolute/raw, mean, median, mode, range, etc.
67		N for computing average	sample size used for computing average of response; if N is reported as a range instead of an exact sample size by treatment, then put the lower end of the range here and make a note of the reported range in the notes at the end of this section
68		N Unit of measurement	unit of measurement corresponding to response N (e.g., colonies, fragments, branches, etc.)
69		Lower error bound, if taken from Figure	lower bound of error for response, often the value of the low end of the error bar on a figure -- you do not have to measure this if it's symmetrical with the upper error bound
70		Upper error bound, if taken from Figure	upper bound of error for response, often the value of the high end of the error bar on a figure
71		Lower error estimate (= response level - lower error bound)	lower estimate of error/deviation for response (often the same as 'upper error estimate', if error is symmetrical about response level); e.g., if you took the lower error bound from a figure, then the 'lower error estimate' = 'response level' minus 'lower error bound'
72		Upper error estimate (= upper error bound - response level)	upper estimate of error/deviation for response; e.g., if you took the upper error bound from a figure, then the 'upper error estimate' = 'upper error bound' minus 'response level'
73		Error type	type of error for response
74		Time to response, numeric	numeric value indicating amount of time elapsed between start of stressor and start of response
75		Time to response, UoM	unit of measurement corresponding to amount of time elapsed between start of stressor and start of response
76		Duration of response, numeric	numeric value indicating duration of time that the response lasted, from start to finish (amelioration or death)
77		Duration of response, UoM	unit of measurement corresponding to numeric value indicating duration of time that the response lasted, from start to finish (amelioration or death), if relevant
78		Source of data	Figure, Table, or location in text from which these data were found in the the focal reference and any other notes on this response
79	0/1	RESPONSE 3 SPECIFICATIONS	check the box next to a response for which you have quantitative data; click on the "+" button to the left of the row numbers to expand this group (similarly, click on the "-" button to collapse the group)
80		Response type	categorical variable that broadly describes the type of measured response by the coral; suggested response types listed, but this list is not exhaustive -- you can write-in other response
81		Response level	numeric value describing coral's response to condition/treatment
82		Unit of measurement	unit of measurement corresponding to response level
83		Average type	categorical variable for type of average reported for the response; e.g., absolute/raw, mean, median, mode, range, etc.
84		N for computing average	sample size used for computing average of response; if N is reported as a range instead of an exact sample size by treatment, then put the lower end of the range here and make a note of the reported range in the notes at the end of this section
85		N Unit of measurement	unit of measurement corresponding to response N (e.g., colonies, fragments, branches, etc.)
86		Lower error bound, if taken from Figure	lower bound of error for response, often the value of the low end of the error bar on a figure -- you do not have to measure this if it's symmetrical with the upper error bound
87		Upper error bound, if taken from Figure	upper bound of error for response, often the value of the high end of the error bar on a figure
88		Lower error estimate (= response level - lower error bound)	lower estimate of error/deviation for response (often the same as 'upper error estimate', if error is symmetrical about response level); e.g., if you took the lower error bound from a figure, then the 'lower error estimate' = 'response level' minus 'lower error bound'
89		Upper error estimate (= upper error bound - response level)	upper estimate of error/deviation for response; e.g., if you took the upper error bound from a figure, then the 'upper error estimate' = 'upper error bound' minus 'response level'
90		Error type	type of error for response
91		Time to response, numeric	numeric value indicating amount of time elapsed between start of stressor and start of response
92		Time to response, UoM	unit of measurement corresponding to amount of time elapsed between start of stressor and start of response
93		Duration of response, numeric	numeric value indicating duration of time that the response lasted, from start to finish (amelioration or death)
94		Duration of response, UoM	unit of measurement corresponding to numeric value indicating duration of time that the response lasted, from start to finish (amelioration or death), if relevant
95		Source of data	Figure, Table, or location in text from which these data were found in the the focal reference and any other notes on this response
96	0/1	RESPONSE 4 SPECIFICATIONS	check the box next to a response for which you have quantitative data; click on the "+" button to the left of the row numbers to expand this group (similarly, click on the "-" button to collapse the group)
97		Response type	categorical variable that broadly describes the type of measured response by the coral; suggested response types listed, but this list is not exhaustive -- you can write-in other response
98		Response level	numeric value describing coral's response to condition/treatment
99		Unit of measurement	unit of measurement corresponding to response level
100		Average type	categorical variable for type of average reported for the response; e.g., absolute/raw, mean, median, mode, range, etc.
101		N for computing average	sample size used for computing average of response; if N is reported as a range instead of an exact sample size by treatment, then put the lower end of the range here and make a note of the reported range in the notes at the end of this section
102		N Unit of measurement	unit of measurement corresponding to response N (e.g., colonies, fragments, branches, etc.)
103		Lower error bound, if taken from Figure	lower bound of error for response, often the value of the low end of the error bar on a figure -- you do not have to measure this if it's symmetrical with the upper error bound
104		Upper error bound, if taken from Figure	upper bound of error for response, often the value of the high end of the error bar on a figure
105		Lower error estimate (= response level - lower error bound)	lower estimate of error/deviation for response (often the same as 'upper error estimate', if error is symmetrical about response level); e.g., if you took the lower error bound from a figure, then the 'lower error estimate' = 'response level' minus 'lower error bound'
106		Upper error estimate (= upper error bound - response level)	upper estimate of error/deviation for response; e.g., if you took the upper error bound from a figure, then the 'upper error estimate' = 'upper error bound' minus 'response level'
107		Error type	type of error for response
108		Time to response, numeric	numeric value indicating amount of time elapsed between start of stressor and start of response
109		Time to response, UoM	unit of measurement corresponding to amount of time elapsed between start of stressor and start of response
110		Duration of response, numeric	numeric value indicating duration of time that the response lasted, from start to finish (amelioration or death)
111		Duration of response, UoM	unit of measurement corresponding to numeric value indicating duration of time that the response lasted, from start to finish (amelioration or death), if relevant
112		Source of data	Figure, Table, or location in text from which these data were found in the the focal reference and any other notes on this response
113	0/1	RESPONSE 5 SPECIFICATIONS	check the box next to a response for which you have quantitative data; click on the "+" button to the left of the row numbers to expand this group (similarly, click on the "-" button to collapse the group)
114		Response type	categorical variable that broadly describes the type of measured response by the coral; suggested response types listed, but this list is not exhaustive -- you can write-in other response
115		Response level	numeric value describing coral's response to condition/treatment
116		Unit of measurement	unit of measurement corresponding to response level
117		Average type	categorical variable for type of average reported for the response; e.g., absolute/raw, mean, median, mode, range, etc.
118		N for computing average	sample size used for computing average of response; if N is reported as a range instead of an exact sample size by treatment, then put the lower end of the range here and make a note of the reported range in the notes at the end of this section
119		N Unit of measurement	unit of measurement corresponding to response N (e.g., colonies, fragments, branches, etc.)
120		Lower error bound, if taken from Figure	lower bound of error for response, often the value of the low end of the error bar on a figure -- you do not have to measure this if it's symmetrical with the upper error bound
121		Upper error bound, if taken from Figure	upper bound of error for response, often the value of the high end of the error bar on a figure
122		Lower error estimate (= response level - lower error bound)	lower estimate of error/deviation for response (often the same as 'upper error estimate', if error is symmetrical about response level); e.g., if you took the lower error bound from a figure, then the 'lower error estimate' = 'response level' minus 'lower error bound'
123		Upper error estimate (= upper error bound - response level)	upper estimate of error/deviation for response; e.g., if you took the upper error bound from a figure, then the 'upper error estimate' = 'upper error bound' minus 'response level'
124		Error type	type of error for response
125		Time to response, numeric	numeric value indicating amount of time elapsed between start of stressor and start of response
126		Time to response, UoM	unit of measurement corresponding to amount of time elapsed between start of stressor and start of response
127		Duration of response, numeric	numeric value indicating duration of time that the response lasted, from start to finish (amelioration or death)
128		Duration of response, UoM	unit of measurement corresponding to numeric value indicating duration of time that the response lasted, from start to finish (amelioration or death), if relevant
129		Source of data	Figure, Table, or location in text from which these data were found in the the focal reference and any other notes on this response
130	BINARY RESPONSES		click on the "+" button to the left of the row numbers to expand this group (similarly, click on the "-" button to collapse the group)
131		High yield/ chlA?	binary variable for whether or not this condition/treatment/control found increased yield or chlorophyll A content with respect to the control/ambient conditions; LEAVE BLANK if not reported or mentioned (do NOT write n/r, n/a), control is always "0" (no), and treatment is either "0" or "1" (yes)
132		Hydrostatic inflation?	binary variable for whether or not this condition/treatment/control found hydrostatic inflation of polyps with respect to the control/ambient conditions
133		Tentacular activity?	binary variable for whether or not this condition/treatment/control found increased activity of polyp tentacles with respect to the control/ambient conditions
134		Increased mucus?	binary variable for whether or not this condition/treatment/control found increased mucus production with respect to the control/ambient conditions
135		Congealed sediment?	binary variable for whether or not this condition/treatment/control found sediment congealed by coral mucus with respect to the control/ambient conditions
136		Shift from auto to heterotrophy?	binary variable for whether or not this condition/treatment/control found evidence of a shift from auto- to heterotrophy with respect to the control/ambient conditions
137		Reduced P/R?	binary variable for whether or not this condition/treatment/control found reduced photosynthesis/respiration ratios with respect to the control/ambient conditions
138		Reduced photosynthetic efficiency?	binary variable for whether or not this condition/treatment/control found reduced photosynthetic efficiency with respect to the control/ambient conditions
139		Reduced growth rate?	binary variable for whether or not this condition/treatment/control found reduced growth rate with respect to the control/ambient conditions
140		Reduced fertilization success?	binary variable for whether or not this condition/treatment/control found reduced fertilization success (lower rates of fertilization) with respect to the control/ambient conditions
141		Reduced larval survival? (pre-settlement)	binary variable for whether or not this condition/treatment/control found reduced survival of PRE-settlement coral larvae (i.e., increased mortality) with respect to the control/ambient conditions
142		Limited settlement?	binary variable for whether or not this condition/treatment/control found reduced reproductive output or larval settlement with respect to the control/ambient conditions
143		Reduced recruit survival? (post-settlement)	binary variable for whether or not this condition/treatment/control found reduced survival of POST-settlement coral recruits (i.e., increased mortality) with respect to the control/ambient conditions
144		Local bleaching?	binary variable for whether or not this condition/treatment/control found evidence of bleaching with respect to the control/ambient conditions
145		Algal overgrowth?	binary variable for whether or not this condition/treatment/control found algae overgrowing coral with respect to the control/ambient conditions
146		Smothering?	binary variable for whether or not this condition/treatment/control found coral smothered by sediment with respect to the control/ambient conditions
147		Small necroses?	binary variable for whether or not this condition/treatment/control found tissue death (small <50% of colony) with respect to the control/ambient conditions
148		Large necroses?	binary variable for whether or not this condition/treatment/control found tissue death (large >50% of colony) with respect to the control/ambient conditions
149		Death of colonies?	binary variable for whether or not this condition/treatment/control found death of whole colonies with respect to the control/ambient conditions
150		Binary Notes	any notes on from where binary data were derived
151	DATA AVAILABLE? -- DO NOT ALTER!		click on the "+" button to the left of the row numbers to expand this group (similarly, click on the "-" button to collapse the group)
152		Non-adverse effect reported?	binary variable specifying whether the study reported binary data for non-adverse effects of sediment on coral under specified condition/treatment
153		Adverse effect reported?	binary variable specifying whether the study reported binary data for adverse effects of sediment on coral under specified condition/treatment
154		Mortality reported?	binary variable specifying whether the study reported binary data for mortality of coral (partial or total) under specified condition/treatment
155	IF DATA AVAILABLE, EFFECT DETECTED? -- DO NOT ALTER!		click on the "+" button to the left of the row numbers to expand this group (similarly, click on the "-" button to collapse the group)
156		Effect of sediment on coral?	binary variable for whether or not this study found any effect of sediment on coral under specified condition/treatment
157		Non-adverse effect of sediment?	if a non-adverse effect is reported (row 149=1), then this is a binary variable specifying whether there were any non-adverse effects of sediment on coral under specified condition/treatment (yes=1, no=0); if row 149=0, then cell entry = "NA"
158		Adverse effect of sediment?	if an adverse effect is reported (row 150=1), then this is a binary variable specifying whether there were any adverse effects of sediment on coral under specified condition/treatment (yes=1, no=0); if row 150=0, then cell entry = "NA"
159		Sediment-induced mortality?	if mortality is reported (row 151=1), then this is a binary variable specifying whether partial or total mortality of coral occurred under specified condition/treatment (yes=1, no=0); if row 151=0, then cell entry = "NA"
160	0/1	EXTRACTION COMPLETE?	click on the "+" button to the left of the row numbers to expand this group (similarly, click on the "-" button to collapse the group)
161		Data extractor initials	initials of the person who extracted data for this focal reference
162		Date of completion	date that the extractor completed data extraction for this focal reference, MM/DD/YYYY
163		Additional notes on study	any additional notes about the study or its suitability for use in the meta-analysis

## Sheet: reference list
													*See the "PECO/risk" tab for criteria						1 = yes			*See the "PECO/risk" tab for criteria
Ref. ID	Studies	Authors	Year	Type of reference	Ocean	Data extracted by	Bibliographic Information						Does the study…					Included/ Excluded	Is the study suitable for the…		Notes on Assessment	*What is the level of risk for…						Overall risk-level GRADE
							Title	Journal or Book Title	Publisher	Volume	Issue	Pages	Present empirical, lab or site-specific data?	Study an organism from the correct POPULATION?	Specify levels of EXPOSURE to the stressor?	COMPARE levels of exposure to an adequate control?	Specify OUTCOME(S) of corals to levels of exposure?		Deposited sediment meta-analysis?	Suspended sediment meta-analysis?		Selection bias?	Performance bias?	Detection bias?	Attrition bias?	Reporting bias?	Other sources of bias?
SUSPENDED SEDIMENT:
SS01		Anthony K R N	1999	primary research article	Pacific	EEC	A Tank System for Studying Benthic Aquatic Organisms at Predictable Levels of Turbidity and Sedimentation: Case Study Examining Coral Growth	Limnology and Oceanography	the American Society of Limnology and Oceanography, Inc.	44	6	1415-1422	1	1	1	1	1	1	0	1	lab and field experiment that looked at growth rates of two species, under different particle concentrations and light levels. several possible controls (raw seawater, filtered seawater, field comparison)	low	low	low	low	unclear	low	high
SS03	a,b	Anthony K R N, Fabricius K E	2000	primary research article	Pacific	EMN	Shifting roles of heterotrophy and autotrophy in coral energetics under varying turbidity	Journal of Experimental Marine Biology and Ecology	Journal of Experimental Marine Biology and Ecology	252	n/a	221-253	1	1	1	1	1	1	0	1	lab experiment testing effects of light & SPM on growth in 2 spcs	low	low	low	low	unclear	low	high
SS04		Bessell-Browne P, Negri A P, Fisher R, Clode P L, Duckworth A, Jones R	2017	primary research article	Pacific	EEC	Impacts of turbidity on corals: The relative importance of light limitation and suspended sediments	Marine Pollution Bulletin	Elsevier ScienceDirect	117	n/a	161-170	1	1	1	1	1	1	0	1	lab experiments on SS x light, no effects of SS alone	low	low	low	low	unclear	low	high
SS05		Browne N K, Precht E, Last K S, Todd P A	2014	primary research article	Indo-Pacific	DMW	Photo-physiological costs associated with acute sediment stress events in three near-shore turbid water corals	Marine Ecology Progress Series	Inter-Research	502	n/a	129-143	1	1	1	1	1	1	0	1	Mesocosm experiment measuring the response of 3 different species to different levels of suspended sediment. "Coral photo-physiology response (respiration, net photosynthesis, and maximum quantum yield) was measured immediately after 2 h of exposure"	low	low	low	unclear	unclear	unclear	moderate
SS06		Browne N K, Tay J, Todd A	2015	primary research article	Indo-Pacific	ALB	Recreating pulsed turbidity events to determine coral‚Äìsediment thresholds for active management	Journal of Experimental Marine Biology and Ecology	Elsevier ScienceDirect	466	n/a	98-109	1	1	1	1	1	1	0	1	lab experiment	low	unclear	low	low	low	low	moderate
SS07		Erftemeijer P L A, Hagedorn M, Laterveer M, Craggs J, Guest J R	2012	primary research article	Indo-Pacific	ALB	Effect of suspended sediment on fertilization success in the scleractinian coral Pectinia lactuca	Journal of the Marine Biological Association of the United Kingdom	Marine Biological Association of the United Kingdom	92	4	741-745	1	1	1	1	1	1	0	1	lab experiment	low	unclear	low	low	low	low	moderate
SS08		Flores F, Hoogenboom M O, Smith L D, Cooper T F, Abrego D, Negri A P	2012	primary research article	Pacific	EMN	Chronic exposure of corals to fine sediments: lethal and sub-lethal impacts	PLoS ONE	PLoS	7	5	e37795	1	1	1	1	1	1	1	1	gives dose repsonse & lethal/sub-lethal thresholds for suspended sediment	low	low	low	low	unclear	low	high
SS11	a,b,c	Gilmour J	1999	primary research article	Pacific	EEC	Experimental investigation into the effects of suspended sediment on fertilisation, larval survival and settlement in a scleractinian coral	Marine Biology	Springer-Verlag	135	n/a	451-462	1	1	1	1	1	1	0	1	lab and field experiments that showed significant sediment effects on fertilization, larval survival, and settlement	low	low	low	low	unclear	low	high
SS12	a,b	Humanes A, Fink A, Willis B L, Fabricius K E, de Beer D, Negri A P	2017a	primary research article	Pacific	EEC	Effects of suspended sediments and nutrient enrichment on juvenile corals	Marine Pollution Bulletin	Elsevier ScienceDirect	125	2020-01-02	166-175	1	1	1	1	1	1	0	1	lab experiments nutrients x sediment, measured juvenile mortality, growth, photosynthesis	low	low	low	low	unclear	unclear	high
SS13	a,b,c,d	Humanes A, Ricardo G F, Willis B L, Fabricius K E, Negri A P	2017b	primary research article	Pacific	ALB	Cumulative effects of suspended sediments, organic nutrients and temperature stress on early life history stages of the coral Acropora tenuis	Scientific Reports	Nature	7	n/a	44101	1	1	1	1	1	1	0	1	lab experiment on juveniles	low	low	low	low	low	low	high
SS14	a,b,c	Humphrey C, Weber M, Lott C, Cooper T, Fabricius K	2008	primary research article	Pacific	EMN	Effects of suspended sediments, dissolved inorganic nutrients and salinity on fertilisation and embryo development in the coral Acropora millepora (Ehrenberg, 1834)	Coral Reefs	Springer-Verlag	27	n/a	837-850	1	1	1	1	1	1	0	1	examined sediment concentrations, sed + nut & salinity, and different types of sediment	unclear	low	low	low	unclear	low	high
SS15		Jokiel P L, Rodgers K S, Storlazzi C D, Field M E, Lager C V, Lager D	2014	primary research article	Pacific	DMW	Response of reef corals on a fringing reef flat to elevated suspended-sediment concentrations: Moloka'i, Hawai'i	PeerJ	PeerJ	2	n/a	e699	1	1	0.5	0.5	1	1	0	1	Manipulated field experiement: "A long-term (10 month exposure) experiment on effects of suspended sediment on the mortality, growth, and recruitment of the reef corals Montipora capitata and Porites compressa on the shallow reef flat off south Moloka‘i, Hawai‘i. Corals were grown on wire platforms with attached coral recruitment tiles along a suspended solid concentration (SSC) gradient that ran…	unclear	unclear	low	low	low	unclear	moderate
SS16	a,b,c	Kendall J J, Powell E N, Connor S J, Bright T J, Zastrow C E	1985	primary research article	Atlantic	DMW	Effects of turbidity on calcification rate, protein-concentration and the free amino-acid pool of the coral Acropora cervicornis	Marine Biology	Springer-Verlag	87	n/a	33-46	1	1	1	1	1	1	0	1	Manipulated field experiement where coral colonies were exposed to different concentrations of suspended sediment for different level of exposure time (exp 1: 24 hours, exp. 2: 2,4,6 hours). The colonies were then placed in a STACH dome with a calcium tracer for 2 hours. Some of the treatment were allowed to recover between the sediment exposure and the calcium tracer. Then corals were ground at …	unclear	unclear	low	unclear	low	unclear	moderate
SS17	a,b	Liu P J, Hsin M C, Huang Y H, Fan T Y, Meng P J, Lu C C, Lin H J	2015	primary research article	Pacific	DMW	Nutrient Enrichment Coupled with Sedimentation Favors Sea Anemones over Corals	PLoS ONE	PLoS	10	4	e0125175	1	1	1	1	1	1	0	1	Mesocosm experiement measuring the effect of sediment on coral, anenome, and macroalgae. The responses they measure are physiological (protein content, chlrophyll a concentration, maximum quantum yield, and Symbiodinium concentration). One experiment: enriches the salt water for 7 days with nutrients and then add the reef based sediment for 14 days, so that experiment could be used for the nutrie…	unclear	unclear	low	unclear	low	unclear	moderate
SS19	a,b	Ricardo G F, Jones R J, Clode P L, Humanes A, Negri A P	2015	primary research article	Pacific	EEC	Suspended sediments limit coral sperm availability	Scientific Reports	Nature	5	n/a	18084	1	1	1	1	1	1	0	1	lab experiments on the effect of different sediments (carbonate vs silicicate) on fertilization success, study seperate effects on eggs vs. sperm	low	low	low	low	unclear	unclear	high
SS20	a,b,c,d	Ricardo G F, Jones R J, Clode P L, Negri A P	2016	primary research article	Pacific	EMN	Mucous Secretion and Cilia Beating Defend Developing Coral Larvae from Suspended Sediments	PLoS ONE	PLoS	11	9	e0162743	1	1	1	1	1	1	0	1	complicated experimental design & reporting	unclear	low	unclear	low	unclear	low	moderate
SS21	a,b	Ricardo G F, Jones R J, Clode P L, Humanes A, Giofre N, Negri A P	2018	primary research article	Pacific	EMN	Sediment characteristics influence the fertilisation success of the corals Acropora tenuis and Acropora millepora	Marine Pollution Bulletin	Elsevier	135	n/a	941-953	1	1	1	1	1	1	0	1	give concentration response thresholds & cause-effect pathways for suspended sed on coral fertilization success	unclear	low	low	low	unclear	low	moderate
SS22	a,b,c	Rice S A	1984	non-governmental technical report	Atlantic	ALB	Effects of suspended sediment and burial upon survival and growth of Gulf of Mexico corals	Mote Marine Laboratory Technical Report	Camp Dresser & McKee, Inc.	n/a	87	58	1	1	1	1	1	1	0	1	lab experiment	low	low	low	low	low	low	moderate
SS24	a,b	Te F T	1992	primary research article	Pacific	ALB	Response to higher sediment loads by Pocillopora damicornis planulae	Coral Reefs	Springer-Verlag	11	3	131-134	1	1	1	1	1	1	0	1	lab experiment	unclear	low	low	low	low	low	moderate
SS25		Te F T	2001	dissertation/thesis	Pacific	EEC	Responses of Hawaiian scleractinian corals to different levels of terrestrial and carbonate sediment	PhD Chapter 6	University of Hawai'i, USA	n/a	n/a	183-218	1	1	1	1	1	1	0	1	lab experiments on growth and photosynthesis, although only report stats for growth. additional low-light treatment data for future use	unclear	low	low	low	unclear	low	high
SS27		Anthony K R N, Connolly S R, Hoegh-Guldberg O	2007	primary research article	Pacific	LJT	Bleaching, Energetics, and Coral Mortality Risk: Effects of Temperature, Light, and Sediment Regime	Limnology and Oceanography	American Society of Limnology and Oceanography, Inc.	52	2	716-726	1	1	1	1	1	1	0	1	this one is tricky -- will extract only low temp x low light x sediment (lo and hi) for survivorship/mortality, chla, and lipid concentration (no effect); From original assessment: "0.75 -- looked at interactive effects of temp, light, sediment"	unclear	low	low	low	low	low	high
SS28		Dallmeyer D G, Porter J W, Smith G J	1982	primary research article	Atlantic	LJT	Effects of particulate peat on the behavior and physiology of the Jamaican reef-building coral Monastrea annularis	Marine Biology	Springer-Verlag	68	n/a	229-233	1	1	1	1	1	1	0	1	only pre-/post-exposure comparison, but no control but should perhaps include anyway if already including Hodgson papers for deposited sediment; From original assessment: "0.75 -- peat is an unusual sediment, but this is a well-done study that focused on turbidity and not physical contact with sediment"	unclear	low	low	low	low	low	high	% low	% moderate	% high
																													0	45.4545	54.5455
DEPOSITED SEDIMENT:
DS01		Babcock R and Davies P	1991	primary research article	Pacific	LJT	Effects of sedimentation on settlement of Acropora millepora .	Coral Reefs	Springer-Verlag	9	n/a	205-208	1	1	1	1	1	1	1	0		low	low	low	unclear	unclear	low	moderate
DS02		Babcock R and Smith L	2000	conf proceedings	Pacific	LJT	Effects of sedimentation on coral settlement and survivorship	Proceedings of the Ninth International Coral Reef Symposium, Bali, Indonesia	ISRS	n/a	n/a	n/a	1	1	1	1	1	1	1	0		unclear	low	low	unclear	unclear	low	moderate
DS03		Bessell-Browne P, Negri A P, Fisher R, Clode P L, and Jones R	2017	primary research article	Pacific	LJT	Cumulative impacts: thermally bleached corals have reduced capacity to clear deposited sediment	Scientific Reports	Nature	7	n/a	2716	1	1	1	1	1	1	1	0	crossed temperature (to induce bleaching) and sediment stress	low	low	low	low	low	low	high
DS04		Duckworth A, Giofre N, Jones R	2017	primary research article	Pacific	LJT	Coral morphology and sedimentation.	Marine Pollution Bulletin	Elsevier ScienceDirect	125	n/a	289-300	1	1	1	1	1	1	1	0		low	low	low	low	low	low	high
DS05		Hodel E C	2007	dissertation/thesis	Atlantic	LJT	Histopathological Assessment and Comparison of Sedimentation and Phosphate Stress in the Caribbean Staghorn Coral, Acropora cervicornis	MS thesis	Nova Southeastern University, USA	n/a	n/a	114	1	1	1	1	1	1	1	0	also crossed with phosphate treatment	unclear	low	low	low	unclear	low	moderate
DS06		Hodgson G	1990	primary research article	Pacific	LJT	Sediment and the settlement of larvae of the reef coral Pocillopora damicornis .	Coral Reefs	Springer-Verlag	9	n/a	41-43	1	1	1	1	1	1	1	0		low	low	low	low	unclear	low	high
DS07		Hodgson G	1990	primary research article	Pacific	LJT	Tetracycline reduces sedimentation damage to corals.	Marine Biology	Springer-Verlag	104	n/a	493-496	1	1	1	1	1	1	1	0		low	low	low	low	unclear	low	high
DS08	a,b	Hodgson G	1989	dissertation/thesis	Pacific	LJT	The effects of sedimentation on Indo-Pacific reef corals	PhD Chapter 4 Field (a) and Lab (b)	University of Hawai'i, USA	n/a	n/a	338	1	1	1	1	1	1	1	0	"Sediment Resistance Hierarchy" field experiment: see page 181 for start of methods, page 194 for results, including Fig. 4.3 which shows treatment colonies only bc control colonies remained healthy	unclear	low	low	low	unclear	low	moderate
DS10		Junjie R K, Browne N K, Erftemeijer P L A, Todd P A	2014	primary research article	Pacific	LJT	Impacts of sediments on coral energetics: partitioning the effects of turbidity and settling particles.	PLoS ONE	PLoS	9	9	e107195	1	1	1	1	1	1	1	0	attempts to separate effects of turbidity (by shading corals) and sedimentation	low	low	low	low	low	low	high
DS11		Lirman D, Herlan J, Langdon C, and Capo T	2008	conference proceedings	Atlantic	LJT	Exposure to nutrient-enriched sediments mitigates the negative impacts of sedimentation on coral growth in the Caribbean corals Porites astreoides and Siderastrea siderea	Proceedings of the 11th International Coral Reef Symposium, Ft. Lauderdale, Florida, USA	ISRS	2	n/a	906-910	1	1	1	1	1	1	1	0	crossed with nutrients and shading, so look at 'non-enriched sediment' and 'control' treatments	low	low	low	low	low	low	high
DS12		Loiola M, Oliveira M D M, Kikuchi R K P	2013	primary research article	Atlantic	LJT	Tolerance of Brazilian brain coral Mussismilia braziliensis to sediment and organic matter inputs	Marine Pollution Bulletin	Elsevier ScienceDirect	77	n/a	55-62	1	1	1	1	1	1	1	0	crossed with exposure to organic material	low	low	low	low	low	low	high
DS13		Moeller M, Nietzer S, Schils T, and Schupp P J	2017	primary research article	Pacific	LJT	Low sediment loads affect survival of coral recruits: the first weeks are crucial	Coral Reefs	Springer-Verlag	36	n/a	39-49	1	1	1	1	1	1	1	0	juveniles and adults separately	low	low	low	unclear	low	low	high
DS15		Perez K, Rodgers K S, Jokiel P L, Lager C V, and Lager D J	2014	primary research article	Pacific	LJT	Effects of terrigenous sediment on settlement and survival of the reef coral Pocillopora damicornis	PeerJ	PeerJ	2	n/a	e387	1	1	1	1	1	1	1	0	show that levels as low as 0.9 mg/cm2/d can prevent settlement	low	low	low	low	low	low	high
DS16		Philipp E and Fabricius K	2003	primary research article	Pacific	LJT	Photophysiological stress in scleractinian corals in response to short-term sedimentation	Journal of Experimental Marine Biology and Ecology	Elsevier	287	n/a	57-78	1	1	1	1	1	1	1	0		low	low	low	low	low	low	high
DS17		Piniak G A	2007	primary research article	Pacific	LJT	Effects of two sediment types on the fluorescence yield of two Hawaiian scleractinian corals	Marine Environmental Research	Elsevier ScienceDirect	64	n/a	456-468	1	1	1	1	1	1	1	0		unclear	low	low	low	low	low	high
DS18		Piniak G A and Brown E K	2008	primary research article	Pacific	LJT	Growth and Mortality of Coral Transplants (Pocillopora damicornis) along a Range of Sediment Influence in Maui, Hawai'i1	Pacific Science	University of Hawai'i Press	62	1	39-55	1	1	1	1	1	1	1	0		unclear	low	low	low	low	low	high
DS19		Ricardo G F, Jones R J, Nordborg M, and Negri A P	2017	primary research article	Pacific	LJT	Settlement patterns of the coral Acropora millepora on sediment-laden surfaces	Science of the Total Environment	Elsevier ScienceDirect	609	n/a	277-288	1	1	1	1	1	1	1	0	crossed with light	low	low	low	low	low	low	high
DS20		Riegl B and Branch G M	1995	primary research article	Indian	LJT	Effects of sediment on the energy budgets of four scleractinian (Bourne 1900) and five alcyonacean (Lamouroux 1816) corals	Journal of Experimental Marine Biology and Ecology	Elsevier	186	n/a	259-275	1	1	1	1	1	1	1	0	crossed with light	low	low	low	low	low	low	high
DS21		Rogers C S	1979	primary research article	Atlantic	LJT	The effect of shading on coral reef structure and function	Journal of Experimental Marine Biology and Ecology	Elsevier	41	n/a	269-288	1	1	1	1	1	1	1	0		unclear	low	low	low	unclear	low	high
DS23		Selim A E M	2007	dissertation/thesis	Indian	LJT	Sedimentation threats to Red Sea corals: an ecological study of reefs in Hurghada Region, Egypt	PhD Multiple chapters	University of Hull, United Kingdom	n/a	n/a	207	1	1	1	1	1	1	1	0	LAB; pg 158 has statistical tests and correlations of lab mucus production and sedimentation rate; also feeding; pg 165 has statistical tests and correlations of symbiodinium density and sedimentation rate	low	low	low	low	low	low	high
DS24		Sheridan C, Grosjean P, Leblud J, Palmer C V, Kushmaro A, and Eeckhaut I	2014	primary research article	Pacific	LJT	Sedimentation rapidly induces an immune response and depletes energy stores in a hard coral	Coral Reefs	Springer-Verlag	33	n/a	1067-1076	1	1	1	1	1	1	1	0		low	low	low	low	low	low	high
DS25		Shore-Maggio A, Aeby G S and Callahan S M	2018	primary research article	Pacific	LJT	Influence of salinity and sedimentation on Vibrio infection of the Hawaiian coral Montipora capitata	Diseases of Aquatic Organisms	Inter-Research	128	n/a	63-71	1	1	1	1	1	1	1	0	manipulated salinity separately	low	low	low	low	low	low	high
DS26		Sofonia J J	2006	dissertation/thesis	Pacific	LJT	Sediment responses of corals from inshore reefs, Great Barrier Reef, Australia	MS Chapter 3	James Cook University, Australia	n/a	n/a	77	1	1	1	1	1	1	1	0	CHAPTER 3 - fully factorially crossed 3 sediment levels with low/high light and low/high temp	low	low	low	low	low	low	high
DS27		Sofonia J J	2006	dissertation/thesis	Pacific	LJT	Sediment responses of corals from inshore reefs, Great Barrier Reef, Australia	MS Chapter 4	James Cook University, Australia	n/a	n/a	77	1	1	1	1	1	1	1	0	CHAPTER 4 - mostly focused on testing this erosion block	low	low	low	low	low	unclear	high
DS28		Sofonia J J and Anthony K R N	2008	primary research article	Pacific	LJT	High-sediment tolerance in the reef coral Turbinaria mesenterina from the inner Great Barrier Reef lagoon (Australia)	Estuarine, Coastal and Shelf Science	Elsevier ScienceDirect	78	n/a	748-752	1	1	1	1	1	1	1	0		low	low	low	low	low	low	high
DS29		Stafford-Smith M G	1990	dissertation/thesis	Pacific	LJT	Chapter 4: Sediment tolerance	PhD Chapter 4	University of York, United Kingdom	n/a	n/a	383	1	1	1	1	1	1	1	0		unclear	low	low	low	low	low	high
DS30		Stafford-Smith M G	1992	conference proceedings	Pacific	LJT	Mortality of the hard coral Leptoria phrygia under persistent sediment influx,	Proceedings of the 7th International Coral Reef Symposium, Guam	ISRS	1	n/a	289-299	1	1	1	1	1	1	1	0	CHAPTER 7 of Stafford-Smith PhD; well done lab experiment that looked at effects of various levels of sediment on (partial) mortality and bleaching of one coral sp; presented as binary responses	unclear	low	low	low	unclear	low	moderate
DS31		Stafford-Smith M G and Ormond R F G	1992	primary research article	Pacific	LJT	SEDIMENT-REJECTION MECHANISMS OF 42 SPECIES OF AUSTRALIAN SCLERACTINIAN CORALS	Australian Journal of Marine and Freshwater Research	unknown	43	n/a	683-705	1	1	1	1	1	1	1	0		unclear	low	low	low	unclear	low	moderate
DS32		Stewart H L, Holbrook S J, Schmitt R J, Brooks A J	2006	primary research article	Pacific	LJT	Symbiotic crabs maintain coral health by clearing sediments	Coral Reefs	Springer-Verlag	25	n/a	609-615	1	1	1	1	1	1	1	0	primary focus was on effect of crabs on sediment removal; so look at "no crab" treatment!	low	low	low	low	low	unclear	high
DS33		Vargas-Angel B, Riegl B, Gilliam D, and Dodge R	2006	conference proceedings	Atlantic	LJT	An experimental histopathological rating scale of sedimentation stress in the Caribbean coral Montastraea cavernosa	Proceedings of 10th International Coral Reef Symposium, Okinawa, Japan	ISRS	1	n/a	1168-1173	1	1	1	1	1	1	1	0	created scale of histopathological condition; be sure to compare to control bc not a big difference	unclear	low	low	low	unclear	low	high
DS34		Weber M, Lott C, and Fabricius K E	2006	primary research article	Pacific	LJT	Sedimentation stress in a scleractinian coral exposed to terrestrial and marine sediments with contrasting physical, organic and geochemical properties (vol 336, pg 18, 2006)	Journal of Experimental Marine Biology and Ecology	Elsevier	336	n/a	18-32	1	1	1	1	1	1	1	0		low	low	low	low	low	low	high
DS36		Zill J A, Gil M A, and Osenberg C W	2017	primary research article	Pacific	LJT	When environmental factors become stressors: interactive effects of vermetid gastropods and sedimentation on corals	Biology Letters	The Royal Society Publishing	13	n/a	20160957	1	1	1	1	1	1	1	0	crossed with vermetid snail presence/absence	low	low	low	low	low	unclear	high
DS37		Fabricius K E, Wild C, Wolanski E, and Abele D	2003	primary research article	Pacific	LJT	Effects of transparent exopolymer particles and muddy terrigenous sediments on the survival of hard coral recruits	Estuarine, Coastal and Shelf Science	AP ScienceDirect	57	n/a	613-621	1	1	1	1	1	1	1	0		low	low	low	low	low	low	high
DS38		Goh B P L and Lee C S	2008	conference proceedings	Pacific	LJT	A study of the effect of sediment accumulation on the settlement of coral larvae using conditioned tiles	Proceedings of the 11th International Coral Reef Symposium, Ft. Lauderdale, Florida, USA	ISRS	2	n/a	1240-1244	1	1	1	1	1	1	1	0	focused on number of settlers vs sediment weight (sediment type not specified and dose derived from weight/area)	unclear	low	low	low	low	low	high
DS40		Abdel-Salam H A M	1989	dissertation/thesis	Atlantic	LJT	The physiological effects of environmental stress on Atlantic reef corals	PhD Chapter 3	University of Georgia, USA	n/a	n/a	41-218	1	1	1	1	1	1	1	0	yes -- this is a dissertation with only Chapter 2 published as a conference extended abstract; I've included Chapter 3 (p41 - 218!) here, "Sediment rejection in Caribbean reef corals: The influence of morphology and sediment size on the energetic cost of clearing" (Chapters 4 and 5 are irrelevant to this study: 4 is "Effects of sewage pollution on Caribbean reef corals" and 5 is "Effects of coppe…	unclear	low	low	low	low	low	high
DS42		Gowan J C, Tootell J S, Carpenter R C	2014	primary research article	Pacific	LJT	The effects of water flow and sedimentation on interactions between massive Porites and algal turf	Coral Reefs	Springer-Verlag	33	n/a	651-663	1	1	1	1	1	1	1	0	in lab, sediment crossed with low/high flow rates	low	low	low	low	low	unclear	high
DS43		Peters E C and Pilson M E Q	1985	primary research article	Atlantic	LJT	A comparative study of the effects of sedimentation on symbiotic and asymbiotic colonies of the coral Astrangia danae Milne Edwards and Haime 1849.	Journal of Experimental Marine Biology and Ecology	Elsevier	92	n/a	215-230	1	1	1	1	1	1	1	0	yes -- ignore corresponding chapter in dissertation; OK to study cold water coral of Rhode Island?	unclear	low	low	low	unclear	unclear	moderate
DS45		Rogers C S	1983	primary research article	Atlantic	LJT	Sublethal and lethal effects of sediments applied to common Caribbean reef corals in the field.	Marine Pollution Bulletin	Pergamon Press Ltd.	14	10	378-382	1	1	1	1	1	1	1	0		unclear	low	low	low	unclear	low	moderate
DS46		Stafford-Smith M G	1993	primary research article	Pacific	LJT	SEDIMENT-REJECTION EFFICIENCY OF 22 SPECIES OF AUSTRALIAN SCLERACTINIAN CORALS	Marine Biology	Springer-Verlag	115	n/a	229-243	1	1	1	1	1	1	1	0	yes -- this is Chapter 3 of Stafford-Smith PhD 1990, so supercedes that chapter in dissertation	unclear	low	low	low	low	low	high
DS48		Bessell-Browne P, Fisher R, Duckworth A, Jones R	2017	primary research article	Pacific	LJT	Mucous sheet production in Porites: an effective bioindicator of sediment related pressures	Ecological Indicators	Elsevier ScienceDirect	77	n/a	276-285	1	1	1	1	1	1	1	0	yes, this is lab component of study; companion lab study to field study that looked at mucus production of corals during dredging campaign; Fig 6 shows probablility of mucus production at various sediment concentrations and over several weeks	low	low	low	low	low	low	high
DS49		Coffroth M A	1985	conference proceedings	Atlantic	LJT	Mucous sheet formation on poritid corals: effects of altered salinity and sedimentation	Proceedings of the 5th International Coral Reef Symposium, Tahiti, French Polynesia	ISRS	4	n/a	165-170	1	1	1	1	1	1	1	0	yes -- this is an ICRS abstract, redundant or less detailed than PhD chapter?; uncommon response, so unlikely to be useful	unclear	low	low	low	unclear	low	moderate
DS68		Flores F, Hoogenboom M O, Smith L D, Cooper T F, Abrego D, Negri A P	2012	primary research article	Pacific	LJT	Chronic Exposure of Corals to Fine Sediments: Lethal and Sub-Lethal Impacts	PLoS ONE	PLoS	7	5	e37795	1	1	1	1	1	1	1	1		low	low	low	low	low	low	high
DS69		Gil M, Goldenberg S U, Bach A L T, Mills S C, Claudet J	2016	primary research article	Pacific	LJT	Interactive effects of three pervasive marine stressors in a post-disturbance coral reef	Coral Reefs	Springer-Verlag	35	n/a	1281-1293	1	1	1	1	1	1	1	0		unclear	low	low	low	low	low	high
DS71		HDR EOC and CSA Ocean Services, Inc.	2014	governmental report	Pacific	LJT	SUPPLEMENTAL MARINE RESOURCE SURVEYS TO SUPPORT THE CVN TRANSIENT PIER, APRA HARBOR, GUAM; Task 5 – Lab-Based Coral Dose-Response Experiment	n/a	n/a	2014-05-01	n/a	400	1	1	1	1	1	1	1	0		low	low	low	low	low	low	high	% low	% moderate	% high
																													0	20.4545	79.5455

## Sheet: database
					GENERAL SPECIFICATIONS																		STRESSOR SPECIFICATIONS															RESPONSE 1 SPECIFICATIONS
RefID	Author(s)	Experiment Number	Exposure General Description	Exposure Duration or Timepoint	Coral age class	Current genus name	Current species name	Colony form	Other forms/ morphologies	Calical morphology, if specified	Coral surface direction	Ocean	Ecoregion number	Study location	Study site	Study type	Flow characteristics	Light characteristics	Other sample characteristics	Event date	Event latitude	Event longitude	Sediment composition	Sediment level	Sediment level UoM	Sediment level converted to mg/cm2/day	Sediment level converted to mg/L	Sediment level average type	Sediment N for computing average	Sediment N UoM	Sediment lower error estimate	Sediment upper error estimate	Sediment level error type	Sediment exposure duration	Sediment exposure duration UoM	Sediment exposure duration in days	Sediment notes	Response type	Response level	Unit of measurement	Average type	N for computing average	N UoM	Lower error bound, if taken from Figure	Upper error bound, if taken from Figure	Lower error estimate	Upper error estimate	Error type	Time to response, numeric
DS01	Babcock and Davies (1991)	1	Control	Tank 1, n=3 settlement plates	larva	Acropora	millepora	n/s	n/s	n/s	top	Pacific	74	Orpheus Island Research Station, Australia	Laboratory	manipulative	n/a	n/a	Top of settlement plate	n/a	n/a	n/a	fine sand and silt of mixed terrigenous and carbonate origin, was collected at a depth of 9 m at the bottom of the reef slope in Pioneer Bay, Orpheus Island	0.51	mg/cm2/day	0.51	n/a	absolute	n/a	n/a	n/a	n/a	n/a	48	h	2	sediment and settlement plates were deposited before larvae released into tank, reflects sediment level on TOP surface	Larval settlement	21.23	number of larvae settled	mean	3	settlement plate, each 64 cm2 area with 48 hr to settle	11.81	30.18	n/a	n/a	95% CI	48
DS01	Babcock and Davies (1991)	1	Control	Tank 2, n=3 settlement plates	larva	Acropora	millepora	n/s	n/s	n/s	top	Pacific	74	Orpheus Island Research Station, Australia	Laboratory	manipulative	n/a	n/a	Top of settlement plate	n/a	n/a	n/a	fine sand and silt of mixed terrigenous and carbonate origin, was collected at a depth of 9 m at the bottom of the reef slope in Pioneer Bay, Orpheus Island	1.2	mg/cm2/day	1.2	n/a	absolute	n/a	n/a	n/a	n/a	n/a	48	h	2	sediment and settlement plates were deposited before larvae released into tank, reflects sediment level on TOP surface	Larval settlement	31.17	number of larvae settled	mean	3	settlement plate, each 64 cm2 area with 48 hr to settle	18.95	43.76	n/a	n/a	95% CI	48
DS01	Babcock and Davies (1991)	1	Low sediment	Tank 3, n=3 settlement plates	larva	Acropora	millepora	n/s	n/s	n/s	top	Pacific	74	Orpheus Island Research Station, Australia	Laboratory	manipulative	n/a	n/a	Top of settlement plate	n/a	n/a	n/a	fine sand and silt of mixed terrigenous and carbonate origin, was collected at a depth of 9 m at the bottom of the reef slope in Pioneer Bay, Orpheus Island	3.1	mg/cm2/day	3.1	n/a	absolute	n/a	n/a	n/a	n/a	n/a	48	h	2	sediment and settlement plates were deposited before larvae released into tank, reflects sediment level on TOP surface	Larval settlement	3.79	number of larvae settled	mean	3	settlement plate, each 64 cm2 area with 48 hr to settle	1.65	5.94	n/a	n/a	95% CI	48
DS01	Babcock and Davies (1991)	1	Low sediment	Tank 4, n=3 settlement plates	larva	Acropora	millepora	n/s	n/s	n/s	top	Pacific	74	Orpheus Island Research Station, Australia	Laboratory	manipulative	n/a	n/a	Top of settlement plate	n/a	n/a	n/a	fine sand and silt of mixed terrigenous and carbonate origin, was collected at a depth of 9 m at the bottom of the reef slope in Pioneer Bay, Orpheus Island	3.1	mg/cm2/day	3.1	n/a	absolute	n/a	n/a	n/a	n/a	n/a	48	h	2	sediment and settlement plates were deposited before larvae released into tank, reflects sediment level on TOP surface	Larval settlement	4.03	number of larvae settled	mean	3	settlement plate, each 64 cm2 area with 48 hr to settle	2.91	5.34	n/a	n/a	95% CI	48
DS01	Babcock and Davies (1991)	1	Medium sediment	Tank 5, n=3 settlement plates	larva	Acropora	millepora	n/s	n/s	n/s	top	Pacific	74	Orpheus Island Research Station, Australia	Laboratory	manipulative	n/a	n/a	Top of settlement plate	n/a	n/a	n/a	fine sand and silt of mixed terrigenous and carbonate origin, was collected at a depth of 9 m at the bottom of the reef slope in Pioneer Bay, Orpheus Island	6.1	mg/cm2/day	6.1	n/a	absolute	n/a	n/a	n/a	n/a	n/a	48	h	2	sediment and settlement plates were deposited before larvae released into tank, reflects sediment level on TOP surface	Larval settlement	1.1	number of larvae settled	mean	3	settlement plate, each 64 cm2 area with 48 hr to settle	0	2.78	n/a	n/a	95% CI	48
DS01	Babcock and Davies (1991)	1	Medium sediment	Tank 6, n=3 settlement plates	larva	Acropora	millepora	n/s	n/s	n/s	top	Pacific	74	Orpheus Island Research Station, Australia	Laboratory	manipulative	n/a	n/a	Top of settlement plate	n/a	n/a	n/a	fine sand and silt of mixed terrigenous and carbonate origin, was collected at a depth of 9 m at the bottom of the reef slope in Pioneer Bay, Orpheus Island	7	mg/cm2/day	7	n/a	absolute	n/a	n/a	n/a	n/a	n/a	48	h	2	sediment and settlement plates were deposited before larvae released into tank, reflects sediment level on TOP surface	Larval settlement	1.15	number of larvae settled	mean	3	settlement plate, each 64 cm2 area with 48 hr to settle	0.5	1.8	n/a	n/a	95% CI	48
DS01	Babcock and Davies (1991)	1	High sediment	Tank 7, n=3 settlement plates	larva	Acropora	millepora	n/s	n/s	n/s	top	Pacific	74	Orpheus Island Research Station, Australia	Laboratory	manipulative	n/a	n/a	Top of settlement plate	n/a	n/a	n/a	fine sand and silt of mixed terrigenous and carbonate origin, was collected at a depth of 9 m at the bottom of the reef slope in Pioneer Bay, Orpheus Island	108.6	mg/cm2/day	108.6	n/a	absolute	n/a	n/a	n/a	n/a	n/a	48	h	2	sediment and settlement plates were deposited before larvae released into tank, reflects sediment level on TOP surface	Larval settlement	0	number of larvae settled	mean	3	settlement plate, each 64 cm2 area with 48 hr to settle	0	0	n/a	n/a	95% CI	48
DS01	Babcock and Davies (1991)	1	High sediment	Tank 8, n=3 settlement plates	larva	Acropora	millepora	n/s	n/s	n/s	top	Pacific	74	Orpheus Island Research Station, Australia	Laboratory	manipulative	n/a	n/a	Top of settlement plate	n/a	n/a	n/a	fine sand and silt of mixed terrigenous and carbonate origin, was collected at a depth of 9 m at the bottom of the reef slope in Pioneer Bay, Orpheus Island	325.6	mg/cm2/day	325.6	n/a	absolute	n/a	n/a	n/a	n/a	n/a	48	h	2	sediment and settlement plates were deposited before larvae released into tank, reflects sediment level on TOP surface	Larval settlement	0	number of larvae settled	mean	3	settlement plate, each 64 cm2 area with 48 hr to settle	0	0	n/a	n/a	95% CI	48
DS01	Babcock and Davies (1991)	1	Control	Tank 1 and 2, n=6 settlement plates together	larva	Acropora	millepora	n/s	n/s	n/s	bottom	Pacific	74	Orpheus Island Research Station, Australia	Laboratory	manipulative	n/a	n/a	Top of settlement plate	n/a	n/a	n/a	fine sand and silt of mixed terrigenous and carbonate origin, was collected at a depth of 9 m at the bottom of the reef slope in Pioneer Bay, Orpheus Island	0.855	mg/cm2/day	0.855	n/a	mean	2	traps	0.487904	0.487904	s.d.	48	h	2	sediment and settlement plates were deposited before larvae released into tank, reflects sediment level on TOP surface	Larval settlement	26.7	number of larvae settled	mean	6	settlement plate, each 64 cm2 area with 48 hr to settle	18.6	34.8	n/a	n/a	95% CI	48
DS01	Babcock and Davies (1991)	1	Low sediment	Tank 3 and 4, n=6 settlement plates together	larva	Acropora	millepora	n/s	n/s	n/s	bottom	Pacific	74	Orpheus Island Research Station, Australia	Laboratory	manipulative	n/a	n/a	Top of settlement plate	n/a	n/a	n/a	fine sand and silt of mixed terrigenous and carbonate origin, was collected at a depth of 9 m at the bottom of the reef slope in Pioneer Bay, Orpheus Island	3.1	mg/cm2/day	3.1	n/a	mean	2	traps	0	0	s.d.	48	h	2	sediment and settlement plates were deposited before larvae released into tank, reflects sediment level on TOP surface	Larval settlement	4.3	number of larvae settled	mean	6	settlement plate, each 64 cm2 area with 48 hr to settle	3.4	5.2	n/a	n/a	95% CI	48
DS01	Babcock and Davies (1991)	1	Medium sediment	Tank 5 and 6, n=6 settlement plates together	larva	Acropora	millepora	n/s	n/s	n/s	bottom	Pacific	74	Orpheus Island Research Station, Australia	Laboratory	manipulative	n/a	n/a	Top of settlement plate	n/a	n/a	n/a	fine sand and silt of mixed terrigenous and carbonate origin, was collected at a depth of 9 m at the bottom of the reef slope in Pioneer Bay, Orpheus Island	6.55	mg/cm2/day	6.55	n/a	mean	2	traps	0.636396	0.636396	s.d.	48	h	2	sediment and settlement plates were deposited before larvae released into tank, reflects sediment level on TOP surface	Larval settlement	2.1	number of larvae settled	mean	6	settlement plate, each 64 cm2 area with 48 hr to settle	1.4	2.8	n/a	n/a	95% CI	48
DS01	Babcock and Davies (1991)	1	High sediment	Tank 7 and 8, n=6 settlement plates together	larva	Acropora	millepora	n/s	n/s	n/s	bottom	Pacific	74	Orpheus Island Research Station, Australia	Laboratory	manipulative	n/a	n/a	Top of settlement plate	n/a	n/a	n/a	fine sand and silt of mixed terrigenous and carbonate origin, was collected at a depth of 9 m at the bottom of the reef slope in Pioneer Bay, Orpheus Island	217.1	mg/cm2/day	217.1	n/a	mean	2	traps	153.442	153.442	s.d.	48	h	2	sediment and settlement plates were deposited before larvae released into tank, reflects sediment level on TOP surface	Larval settlement	0	number of larvae settled	mean	6	settlement plate, each 64 cm2 area with 48 hr to settle	0	0	n/a	n/a	95% CI	48
DS01	Babcock and Davies (1991)	1	Control	Tank 1 and 2, n=6 settlement plates together	larva	Acropora	millepora	n/s	n/s	n/s	bottom	Pacific	74	Orpheus Island Research Station, Australia	Laboratory	manipulative	n/a	n/a	Bottom of settlement plate	n/a	n/a	n/a	fine sand and silt of mixed terrigenous and carbonate origin, was collected at a depth of 9 m at the bottom of the reef slope in Pioneer Bay, Orpheus Island	0.855	mg/cm2/day	0.855	n/a	mean	2	traps	0.487904	0.487904	s.d.	48	h	2	sediment and settlement plates were deposited before larvae released into tank, reflects sediment level on TOP surface	Larval settlement	17.08	number of larvae settled	mean	6	settlement plate, each 64 cm2 area with 48 hr to settle	7.7	26.46	n/a	n/a	95% CI	48
DS01	Babcock and Davies (1991)	1	Low sediment	Tank 3 and 4, n=6 settlement plates together	larva	Acropora	millepora	n/s	n/s	n/s	bottom	Pacific	74	Orpheus Island Research Station, Australia	Laboratory	manipulative	n/a	n/a	Bottom of settlement plate	n/a	n/a	n/a	fine sand and silt of mixed terrigenous and carbonate origin, was collected at a depth of 9 m at the bottom of the reef slope in Pioneer Bay, Orpheus Island	3.1	mg/cm2/day	3.1	n/a	mean	2	traps	0	0	s.d.	48	h	2	sediment and settlement plates were deposited before larvae released into tank, reflects sediment level on TOP surface	Larval settlement	33.37	number of larvae settled	mean	6	settlement plate, each 64 cm2 area with 48 hr to settle	28.33	38.41	n/a	n/a	95% CI	48
DS01	Babcock and Davies (1991)	1	Medium sediment	Tank 5 and 6, n=6 settlement plates together	larva	Acropora	millepora	n/s	n/s	n/s	bottom	Pacific	74	Orpheus Island Research Station, Australia	Laboratory	manipulative	n/a	n/a	Bottom of settlement plate	n/a	n/a	n/a	fine sand and silt of mixed terrigenous and carbonate origin, was collected at a depth of 9 m at the bottom of the reef slope in Pioneer Bay, Orpheus Island	6.55	mg/cm2/day	6.55	n/a	mean	2	traps	0.636396	0.636396	s.d.	48	h	2	sediment and settlement plates were deposited before larvae released into tank, reflects sediment level on TOP surface	Larval settlement	38.44	number of larvae settled	mean	6	settlement plate, each 64 cm2 area with 48 hr to settle	23.62	53.26	n/a	n/a	95% CI	48
DS01	Babcock and Davies (1991)	1	High sediment	Tank 7 and 8, n=6 settlement plates together	larva	Acropora	millepora	n/s	n/s	n/s	bottom	Pacific	74	Orpheus Island Research Station, Australia	Laboratory	manipulative	n/a	n/a	Bottom of settlement plate	n/a	n/a	n/a	fine sand and silt of mixed terrigenous and carbonate origin, was collected at a depth of 9 m at the bottom of the reef slope in Pioneer Bay, Orpheus Island	217.1	mg/cm2/day	217.1	n/a	mean	2	traps	153.442	153.442	s.d.	48	h	2	sediment and settlement plates were deposited before larvae released into tank, reflects sediment level on TOP surface	Larval settlement	30.27	number of larvae settled	mean	6	settlement plate, each 64 cm2 area with 48 hr to settle	19.94	40.6	n/a	n/a	95% CI	48
DS01	Babcock and Davies (1991)	1	Control	Tank 1 and 2, n=6 settlement plates together	larva	Acropora	millepora	n/s	n/s	n/s	sides	Pacific	74	Orpheus Island Research Station, Australia	Laboratory	manipulative	n/a	n/a	Sides of settlement plate	n/a	n/a	n/a	fine sand and silt of mixed terrigenous and carbonate origin, was collected at a depth of 9 m at the bottom of the reef slope in Pioneer Bay, Orpheus Island	0.855	mg/cm2/day	0.855	n/a	mean	2	traps	0.487904	0.487904	s.d.	48	h	2	sediment and settlement plates were deposited before larvae released into tank, reflects sediment level on TOP surface	Larval settlement	38.17	number of larvae settled	mean	6	settlement plate, each 64 cm2 area with 48 hr to settle	32.35	43.99	n/a	n/a	95% CI	48
DS01	Babcock and Davies (1991)	1	Low sediment	Tank 3 and 4, n=6 settlement plates together	larva	Acropora	millepora	n/s	n/s	n/s	sides	Pacific	74	Orpheus Island Research Station, Australia	Laboratory	manipulative	n/a	n/a	Sides of settlement plate	n/a	n/a	n/a	fine sand and silt of mixed terrigenous and carbonate origin, was collected at a depth of 9 m at the bottom of the reef slope in Pioneer Bay, Orpheus Island	3.1	mg/cm2/day	3.1	n/a	mean	2	traps	0	0	s.d.	48	h	2	sediment and settlement plates were deposited before larvae released into tank, reflects sediment level on TOP surface	Larval settlement	51.46	number of larvae settled	mean	6	settlement plate, each 64 cm2 area with 48 hr to settle	39.27	63.65	n/a	n/a	95% CI	48
DS01	Babcock and Davies (1991)	1	Medium sediment	Tank 5 and 6, n=6 settlement plates together	larva	Acropora	millepora	n/s	n/s	n/s	sides	Pacific	74	Orpheus Island Research Station, Australia	Laboratory	manipulative	n/a	n/a	Sides of settlement plate	n/a	n/a	n/a	fine sand and silt of mixed terrigenous and carbonate origin, was collected at a depth of 9 m at the bottom of the reef slope in Pioneer Bay, Orpheus Island	6.55	mg/cm2/day	6.55	n/a	mean	2	traps	0.636396	0.636396	s.d.	48	h	2	sediment and settlement plates were deposited before larvae released into tank, reflects sediment level on TOP surface	Larval settlement	63.14	number of larvae settled	mean	6	settlement plate, each 64 cm2 area with 48 hr to settle	47.52	78.76	n/a	n/a	95% CI	48
DS01	Babcock and Davies (1991)	1	High sediment	Tank 7 and 8, n=6 settlement plates together	larva	Acropora	millepora	n/s	n/s	n/s	sides	Pacific	74	Orpheus Island Research Station, Australia	Laboratory	manipulative	n/a	n/a	Sides of settlement plate	n/a	n/a	n/a	fine sand and silt of mixed terrigenous and carbonate origin, was collected at a depth of 9 m at the bottom of the reef slope in Pioneer Bay, Orpheus Island	217.1	mg/cm2/day	217.1	n/a	mean	2	traps	153.442	153.442	s.d.	48	h	2	sediment and settlement plates were deposited before larvae released into tank, reflects sediment level on TOP surface	Larval settlement	70.59	number of larvae settled	mean	6	settlement plate, each 64 cm2 area with 48 hr to settle	40.92	100.26	n/a	n/a	95% CI	48
DS01	Babcock and Davies (1991)	1	Control	Tank 1 and 2, n=6 settlement plates together	larva	Acropora	millepora	n/s	n/s	n/s	total (top+sides+bottom)	Pacific	74	Orpheus Island Research Station, Australia	Laboratory	manipulative	n/a	n/a	Total (top+bottom+sides) of settlement plate	n/a	n/a	n/a	fine sand and silt of mixed terrigenous and carbonate origin, was collected at a depth of 9 m at the bottom of the reef slope in Pioneer Bay, Orpheus Island	0.855	mg/cm2/day	0.855	n/a	mean	2	traps	0.487904	0.487904	s.d.	48	h	2	sediment and settlement plates were deposited before larvae released into tank, reflects sediment level on TOP surface	Larval settlement	80.35	number of larvae settled	mean	6	settlement plate, each 64 cm2 area with 48 hr to settle	66.31	94.39	n/a	n/a	95% CI	48
DS01	Babcock and Davies (1991)	1	Low sediment	Tank 3 and 4, n=6 settlement plates together	larva	Acropora	millepora	n/s	n/s	n/s	total (top+sides+bottom)	Pacific	74	Orpheus Island Research Station, Australia	Laboratory	manipulative	n/a	n/a	Total (top+bottom+sides) of settlement plate	n/a	n/a	n/a	fine sand and silt of mixed terrigenous and carbonate origin, was collected at a depth of 9 m at the bottom of the reef slope in Pioneer Bay, Orpheus Island	3.1	mg/cm2/day	3.1	n/a	mean	2	traps	0	0	s.d.	48	h	2	sediment and settlement plates were deposited before larvae released into tank, reflects sediment level on TOP surface	Larval settlement	84.1	number of larvae settled	mean	6	settlement plate, each 64 cm2 area with 48 hr to settle	62.12	106.08	n/a	n/a	95% CI	48
DS01	Babcock and Davies (1991)	1	Medium sediment	Tank 5 and 6, n=6 settlement plates together	larva	Acropora	millepora	n/s	n/s	n/s	total (top+sides+bottom)	Pacific	74	Orpheus Island Research Station, Australia	Laboratory	manipulative	n/a	n/a	Total (top+bottom+sides) of settlement plate	n/a	n/a	n/a	fine sand and silt of mixed terrigenous and carbonate origin, was collected at a depth of 9 m at the bottom of the reef slope in Pioneer Bay, Orpheus Island	6.55	mg/cm2/day	6.55	n/a	mean	2	traps	0.636396	0.636396	s.d.	48	h	2	sediment and settlement plates were deposited before larvae released into tank, reflects sediment level on TOP surface	Larval settlement	95.27	number of larvae settled	mean	6	settlement plate, each 64 cm2 area with 48 hr to settle	66.14	124.4	n/a	n/a	95% CI	48
DS01	Babcock and Davies (1991)	1	High sediment	Tank 7 and 8, n=6 settlement plates together	larva	Acropora	millepora	n/s	n/s	n/s	total (top+sides+bottom)	Pacific	74	Orpheus Island Research Station, Australia	Laboratory	manipulative	n/a	n/a	Total (top+bottom+sides) of settlement plate	n/a	n/a	n/a	fine sand and silt of mixed terrigenous and carbonate origin, was collected at a depth of 9 m at the bottom of the reef slope in Pioneer Bay, Orpheus Island	217.1	mg/cm2/day	217.1	n/a	mean	2	traps	153.442	153.442	s.d.	48	h	2	sediment and settlement plates were deposited before larvae released into tank, reflects sediment level on TOP surface	Larval settlement	92.37	number of larvae settled	mean	6	settlement plate, each 64 cm2 area with 48 hr to settle	56.58	128.16	n/a	n/a	95% CI	48
DS02	Babcock and Smith (2000)	1	Control (no sediment)	4 days after larvae deployment	larva	Acropora	millepora	n/s	n/s	n/s	bottom	Pacific	88	Ningaloo Reef Tract, Western Australia	Field	manipulative	n/a	n/a	Ambient field conditions & INSIDE enclosure (meant to prevent further sedimentation) - 4 days out in open accumulating sediment, then enclosure and larval deployment, then 4 days until settlement check	1998-03-01	23deg09'S	113deg45'E	terrestrial sediment of no less than 90% silt/clay (without cement stabilizer), from experimental "rammed earth bricks"	1.32	mg/cm2/day	1.32	n/a	mean	2	sites	0.3	0.3	95% CI	4	days	4	value from Table 1, Total for March Reference sites; BOTTOM-specific measurement not given, so this is sediment on TOP surface, presumably	Larval settlement	25.5	number of larvae settled per plate	mean	16	settlement plate, each 64 cm2 area with 48 hr to settle	18.9	32.1	n/a	n/a	95% CI	4
DS02	Babcock and Smith (2000)	1	Sediment treatment	4 days after larvae deployment	larva	Acropora	millepora	n/s	n/s	n/s	bottom	Pacific	88	Ningaloo Reef Tract, Western Australia	Field	manipulative	n/a	n/a	Ambient field conditions & INSIDE enclosure (meant to prevent further sedimentation) - 4 days out in open accumulating sediment, then enclosure and larval deployment, then 4 days until settlement check	1998-03-01	23deg09'S	113deg45'E	terrestrial sediment of no less than 90% silt/clay (without cement stabilizer), from experimental "rammed earth bricks"	11.7	mg/cm2/day	11.7	n/a	mean	2	sites	4.9	4.9	95% CI	4	days	4	value from Table 1, Total for March Sediment treatment sites; BOTTOM-specific measurement not given, so this is sediment on TOP surface, presumably	Larval settlement	19	number of larvae settled per plate	mean	16	settlement plate, each 64 cm2 area with 48 hr to settle	13.5	24.5	n/a	n/a	95% CI	4
DS02	Babcock and Smith (2000)	1	Control (no sediment)	8 months after larvae deployment	juvenile	Acropora	millepora	n/s	n/s	n/s	bottom	Pacific	88	Ningaloo Reef Tract, Western Australia	Field	manipulative	n/a	n/a	Ambient field conditions & INSIDE enclosure (meant to prevent further sedimentation) - 4 days out in open accumulating sediment, then enclosure and larval deployment, then 8 months until recruitment check; UNCLEAR if enclosure remained all 8 months, or not?	1998-11-01	23deg09'S	113deg45'E	terrestrial sediment of no less than 90% silt/clay (without cement stabilizer), from experimental "rammed earth bricks"	1.1	mg/cm2/day	1.1	n/a	mean	2	sites	0.2	0.2	95% CI	8	months	240	value from Table 1, Total for Overall Reference sites (no November specific measurement); BOTTOM-specific measurement not given, so this is sediment on TOP surface, presumably	Recruit survival	1.4	number of larvae per plate	mean	16	settlement plate, each 64 cm2 area with 48 hr to settle	0.1	2.7	n/a	n/a	95% CI	8
DS02	Babcock and Smith (2000)	1	Sediment treatment	8 months after larvae deployment	juvenile	Acropora	millepora	n/s	n/s	n/s	bottom	Pacific	88	Ningaloo Reef Tract, Western Australia	Field	manipulative	n/a	n/a	Ambient field conditions & INSIDE enclosure (meant to prevent further sedimentation) - 4 days out in open accumulating sediment, then enclosure and larval deployment, then 8 months until recruitment check; UNCLEAR if enclosure remained all 8 months, or not?	1998-11-01	23deg09'S	113deg45'E	terrestrial sediment of no less than 90% silt/clay (without cement stabilizer), from experimental "rammed earth bricks"	5.34	mg/cm2/day	5.34	n/a	mean	2	sites	2.4	2.4	95% CI	8	months	240	value from Table 1, Total for Overall Sediment treatment sites (no November specific measurement); BOTTOM-specific measurement not given, so this is sediment on TOP surface, presumably	Recruit survival	0.6	number of larvae per plate	mean	16	settlement plate, each 64 cm2 area with 48 hr to settle	0	1.2	n/a	n/a	95% CI	8
DS02	Babcock and Smith (2000)	1	Control (no sediment)	4 days after larvae deployment	larva	Acropora	millepora	n/s	n/s	n/s	sides	Pacific	88	Ningaloo Reef Tract, Western Australia	Field	manipulative	n/a	n/a	Ambient field conditions & INSIDE enclosure (meant to prevent further sedimentation) - 4 days out in open accumulating sediment, then enclosure and larval deployment, then 4 days until settlement check	1998-03-01	23deg09'S	113deg45'E	terrestrial sediment of no less than 90% silt/clay (without cement stabilizer), from experimental "rammed earth bricks"	1.32	mg/cm2/day	1.32	n/a	mean	2	sites	0.3	0.3	95% CI	4	days	4	value from Table 1, Total for March Reference sites; SIDES-specific measurement not given, so this is sediment on TOP surface, presumably	Larval settlement	3.1	number of larvae settled per plate	mean	16	settlement plate, each 64 cm2 area with 48 hr to settle	1.3	4.9	n/a	n/a	95% CI	4
DS02	Babcock and Smith (2000)	1	Sediment treatment	4 days after larvae deployment	larva	Acropora	millepora	n/s	n/s	n/s	sides	Pacific	88	Ningaloo Reef Tract, Western Australia	Field	manipulative	n/a	n/a	Ambient field conditions & INSIDE enclosure (meant to prevent further sedimentation) - 4 days out in open accumulating sediment, then enclosure and larval deployment, then 4 days until settlement check	1998-03-01	23deg09'S	113deg45'E	terrestrial sediment of no less than 90% silt/clay (without cement stabilizer), from experimental "rammed earth bricks"	11.7	mg/cm2/day	11.7	n/a	mean	2	sites	4.9	4.9	95% CI	4	days	4	value from Table 1, Total for March Sediment treatment sites; SIDES-specific measurement not given, so this is sediment on TOP surface, presumably	Larval settlement	1.7	number of larvae settled per plate	mean	16	settlement plate, each 64 cm2 area with 48 hr to settle	1.7	1.7	n/a	n/a	95% CI	4
DS02	Babcock and Smith (2000)	1	Control (no sediment)	8 months after larvae deployment	juvenile	Acropora	millepora	n/s	n/s	n/s	sides	Pacific	88	Ningaloo Reef Tract, Western Australia	Field	manipulative	n/a	n/a	Ambient field conditions & INSIDE enclosure (meant to prevent further sedimentation) - 4 days out in open accumulating sediment, then enclosure and larval deployment, then 8 months until recruitment check; UNCLEAR if enclosure remained all 8 months, or not?	1998-11-01	23deg09'S	113deg45'E	terrestrial sediment of no less than 90% silt/clay (without cement stabilizer), from experimental "rammed earth bricks"	1.1	mg/cm2/day	1.1	n/a	mean	2	sites	0.2	0.2	95% CI	8	months	240	value from Table 1, Total for Overall Reference sites (no November specific measurement); SIDES-specific measurement not given, so this is sediment on TOP surface, presumably	Recruit survival	0	number of larvae per plate	mean	16	settlement plate, each 64 cm2 area with 48 hr to settle	0	0	n/a	n/a	95% CI	8
DS02	Babcock and Smith (2000)	1	Sediment treatment	8 months after larvae deployment	juvenile	Acropora	millepora	n/s	n/s	n/s	sides	Pacific	88	Ningaloo Reef Tract, Western Australia	Field	manipulative	n/a	n/a	Ambient field conditions & INSIDE enclosure (meant to prevent further sedimentation) - 4 days out in open accumulating sediment, then enclosure and larval deployment, then 8 months until recruitment check; UNCLEAR if enclosure remained all 8 months, or not?	1998-11-01	23deg09'S	113deg45'E	terrestrial sediment of no less than 90% silt/clay (without cement stabilizer), from experimental "rammed earth bricks"	5.34	mg/cm2/day	5.34	n/a	mean	2	sites	2.4	2.4	95% CI	8	months	240	value from Table 1, Total for Overall Sediment treatment sites (no November specific measurement); SIDES-specific measurement not given, so this is sediment on TOP surface, presumably	Recruit survival	0	number of larvae per plate	mean	16	settlement plate, each 64 cm2 area with 48 hr to settle	0	0	n/a	n/a	95% CI	8
DS02	Babcock and Smith (2000)	1	Control (no sediment)	4 days after larvae deployment	larva	Acropora	millepora	n/s	n/s	n/s	top	Pacific	88	Ningaloo Reef Tract, Western Australia	Field	manipulative	n/a	n/a	Ambient field conditions & INSIDE enclosure (meant to prevent further sedimentation) - 4 days out in open accumulating sediment, then enclosure and larval deployment, then 4 days until settlement check	1998-03-01	23deg09'S	113deg45'E	terrestrial sediment of no less than 90% silt/clay (without cement stabilizer), from experimental "rammed earth bricks"	1.32	mg/cm2/day	1.32	n/a	mean	2	sites	0.3	0.3	95% CI	4	days	4	value from Table 1, Total for March Reference sites	Larval settlement	0.7	number of larvae settled per plate	mean	16	settlement plate, each 64 cm2 area with 48 hr to settle	0.7	0.7	n/a	n/a	95% CI	4
DS02	Babcock and Smith (2000)	1	Sediment treatment	4 days after larvae deployment	larva	Acropora	millepora	n/s	n/s	n/s	top	Pacific	88	Ningaloo Reef Tract, Western Australia	Field	manipulative	n/a	n/a	Ambient field conditions & INSIDE enclosure (meant to prevent further sedimentation) - 4 days out in open accumulating sediment, then enclosure and larval deployment, then 4 days until settlement check	1998-03-01	23deg09'S	113deg45'E	terrestrial sediment of no less than 90% silt/clay (without cement stabilizer), from experimental "rammed earth bricks"	11.7	mg/cm2/day	11.7	n/a	mean	2	sites	4.9	4.9	95% CI	4	days	4	value from Table 1, Total for March Sediment treatment sites	Larval settlement	0	number of larvae settled per plate	mean	16	settlement plate, each 64 cm2 area with 48 hr to settle	0	0	n/a	n/a	95% CI	4
DS02	Babcock and Smith (2000)	1	Control (no sediment)	8 months after larvae deployment	juvenile	Acropora	millepora	n/s	n/s	n/s	top	Pacific	88	Ningaloo Reef Tract, Western Australia	Field	manipulative	n/a	n/a	Ambient field conditions & INSIDE enclosure (meant to prevent further sedimentation) - 4 days out in open accumulating sediment, then enclosure and larval deployment, then 8 months until recruitment check; UNCLEAR if enclosure remained all 8 months, or not?	1998-11-01	23deg09'S	113deg45'E	terrestrial sediment of no less than 90% silt/clay (without cement stabilizer), from experimental "rammed earth bricks"	1.1	mg/cm2/day	1.1	n/a	mean	2	sites	0.2	0.2	95% CI	8	months	240	value from Table 1, Total for Overall Reference sites (no November specific measurement)	Recruit survival	0.1	number of larvae per plate	mean	16	settlement plate, each 64 cm2 area with 48 hr to settle	0.1	0.1	n/a	n/a	95% CI	8
DS02	Babcock and Smith (2000)	1	Sediment treatment	8 months after larvae deployment	juvenile	Acropora	millepora	n/s	n/s	n/s	top	Pacific	88	Ningaloo Reef Tract, Western Australia	Field	manipulative	n/a	n/a	Ambient field conditions & INSIDE enclosure (meant to prevent further sedimentation) - 4 days out in open accumulating sediment, then enclosure and larval deployment, then 8 months until recruitment check; UNCLEAR if enclosure remained all 8 months, or not?	1998-11-01	23deg09'S	113deg45'E	terrestrial sediment of no less than 90% silt/clay (without cement stabilizer), from experimental "rammed earth bricks"	5.34	mg/cm2/day	5.34	n/a	mean	2	sites	2.4	2.4	95% CI	8	months	240	value from Table 1, Total for Overall Sediment treatment sites (no November specific measurement)	Recruit survival	0	number of larvae per plate	mean	16	settlement plate, each 64 cm2 area with 48 hr to settle	0	0	n/a	n/a	95% CI	8
DS02	Babcock and Smith (2000)	1	Control (no sediment)	4 days after larvae deployment	larva	Acropora	millepora	n/s	n/s	n/s	tile (all sides)	Pacific	88	Ningaloo Reef Tract, Western Australia	Field	manipulative	n/a	n/a	Ambient field conditions & INSIDE enclosure (meant to prevent further sedimentation) - 4 days out in open accumulating sediment, then enclosure and larval deployment, then 4 days until settlement check	1998-03-01	23deg09'S	113deg45'E	terrestrial sediment of no less than 90% silt/clay (without cement stabilizer), from experimental "rammed earth bricks"	1.32	mg/cm2/day	1.32	n/a	mean	2	sites	0.3	0.3	95% CI	4	days	4	value from Table 1, Total for March Reference sites	Larval settlement	28.6	number of larvae settled per plate	mean	16	settlement plate, each 64 cm2 area with 48 hr to settle	21.5	35.7	n/a	n/a	95% CI	4
DS02	Babcock and Smith (2000)	1	Sediment treatment	4 days after larvae deployment	larva	Acropora	millepora	n/s	n/s	n/s	tile (all sides)	Pacific	88	Ningaloo Reef Tract, Western Australia	Field	manipulative	n/a	n/a	Ambient field conditions & INSIDE enclosure (meant to prevent further sedimentation) - 4 days out in open accumulating sediment, then enclosure and larval deployment, then 4 days until settlement check	1998-03-01	23deg09'S	113deg45'E	terrestrial sediment of no less than 90% silt/clay (without cement stabilizer), from experimental "rammed earth bricks"	11.7	mg/cm2/day	11.7	n/a	mean	2	sites	4.9	4.9	95% CI	4	days	4	value from Table 1, Total for March Sediment treatment sites	Larval settlement	20.1	number of larvae settled per plate	mean	16	settlement plate, each 64 cm2 area with 48 hr to settle	13.2	27	n/a	n/a	95% CI	4
DS02	Babcock and Smith (2000)	1	Control (no sediment)	8 months after larvae deployment	juvenile	Acropora	millepora	n/s	n/s	n/s	tile (all sides)	Pacific	88	Ningaloo Reef Tract, Western Australia	Field	manipulative	n/a	n/a	Ambient field conditions & INSIDE enclosure (meant to prevent further sedimentation) - 4 days out in open accumulating sediment, then enclosure and larval deployment, then 8 months until recruitment check; UNCLEAR if enclosure remained all 8 months, or not?	1998-11-01	23deg09'S	113deg45'E	terrestrial sediment of no less than 90% silt/clay (without cement stabilizer), from experimental "rammed earth bricks"	1.1	mg/cm2/day	1.1	n/a	mean	2	sites	0.2	0.2	95% CI	8	months	240	value from Table 1, Total for Overall Reference sites (no November specific measurement)	Recruit survival	1.4	number of larvae per plate	mean	16	settlement plate, each 64 cm2 area with 48 hr to settle	0.4	2.4	n/a	n/a	95% CI	8
DS02	Babcock and Smith (2000)	1	Sediment treatment	8 months after larvae deployment	juvenile	Acropora	millepora	n/s	n/s	n/s	tile (all sides)	Pacific	88	Ningaloo Reef Tract, Western Australia	Field	manipulative	n/a	n/a	Ambient field conditions & INSIDE enclosure (meant to prevent further sedimentation) - 4 days out in open accumulating sediment, then enclosure and larval deployment, then 8 months until recruitment check; UNCLEAR if enclosure remained all 8 months, or not?	1998-11-01	23deg09'S	113deg45'E	terrestrial sediment of no less than 90% silt/clay (without cement stabilizer), from experimental "rammed earth bricks"	5.34	mg/cm2/day	5.34	n/a	mean	2	sites	2.4	2.4	95% CI	8	months	240	value from Table 1, Total for Overall Sediment treatment sites (no November specific measurement)	Recruit survival	0.5	number of larvae per plate	mean	16	settlement plate, each 64 cm2 area with 48 hr to settle	0	1	n/a	n/a	95% CI	8
DS03	Bessell-Browne et al. (2017a)	1	Control (no sediment)	Not bleached	adult	Acropora	millepora	branching	n/s	n/s	n/s	Pacific	74	SeaSim aquarium facilities of the Australian Institute of Marine Science (AIMS, Townsville, Queensland)	Laboratory	manipulative	n/a	n/a	n/a	n/a	n/a	n/a	biogenic calcium carbonate (0.5 - 140 micron, mean 30 micron) from Davies Reef	0.05	mg/cm2/day	0.05	n/a	mean	3	tanks	0.03	0.03	s.e.	7	days	7	based on text in Results, which reports amount of sediment accumulating on flat, concrete PVC cylinders (SedPods) in each tank over 7 successive deposition events	Color index	0.78	arithmetic mean of pixel values on black and white scale, standardized 0-1 by species	mean (GLMM line)	12	fragments	0.74	0.82	0.04	0.04	95% CI	7
DS03	Bessell-Browne et al. (2017a)	1	Sediment 11 mg/cm2/d	Not bleached	adult	Acropora	millepora	branching	n/s	n/s	n/s	Pacific	74	SeaSim aquarium facilities of the Australian Institute of Marine Science (AIMS, Townsville, Queensland)	Laboratory	manipulative	n/a	n/a	n/a	n/a	n/a	n/a	biogenic calcium carbonate (0.5 - 140 micron, mean 30 micron) from Davies Reef	10.8	mg/cm2/day	10.8	n/a	mean	3	tanks	3.7	3.7	s.e.	7	days	7	based on text in Results, which reports amount of sediment accumulating on flat, concrete PVC cylinders (SedPods) in each tank over 7 successive deposition events	Color index	0.77	arithmetic mean of pixel values on black and white scale, standardized 0-1 by species	mean (GLMM line)	12	fragments	0.74	0.8	0.03	0.03	95% CI	7
DS03	Bessell-Browne et al. (2017a)	1	Sediment 22 mg/cm2/d	Not bleached	adult	Acropora	millepora	branching	n/s	n/s	n/s	Pacific	74	SeaSim aquarium facilities of the Australian Institute of Marine Science (AIMS, Townsville, Queensland)	Laboratory	manipulative	n/a	n/a	n/a	n/a	n/a	n/a	biogenic calcium carbonate (0.5 - 140 micron, mean 30 micron) from Davies Reef	22.4	mg/cm2/day	22.4	n/a	mean	3	tanks	2.4	2.4	s.e.	7	days	7	based on text in Results, which reports amount of sediment accumulating on flat, concrete PVC cylinders (SedPods) in each tank over 7 successive deposition events	Color index	0.77	arithmetic mean of pixel values on black and white scale, standardized 0-1 by species	mean (GLMM line)	12	fragments	0.75	0.79	0.02	0.02	95% CI	7
DS03	Bessell-Browne et al. (2017a)	1	Sediment 40 mg/cm2/d	Not bleached	adult	Acropora	millepora	branching	n/s	n/s	n/s	Pacific	74	SeaSim aquarium facilities of the Australian Institute of Marine Science (AIMS, Townsville, Queensland)	Laboratory	manipulative	n/a	n/a	n/a	n/a	n/a	n/a	biogenic calcium carbonate (0.5 - 140 micron, mean 30 micron) from Davies Reef	39.6	mg/cm2/day	39.6	n/a	mean	3	tanks	2.3	2.3	s.e.	7	days	7	based on text in Results, which reports amount of sediment accumulating on flat, concrete PVC cylinders (SedPods) in each tank over 7 successive deposition events	Color index	0.76	arithmetic mean of pixel values on black and white scale, standardized 0-1 by species	mean (GLMM line)	12	fragments	0.72	0.8	0.04	0.04	95% CI	7
DS03	Bessell-Browne et al. (2017a)	1	Control (no sediment)	Not bleached	adult	Porites	spp.	massive	n/s	n/s	n/s	Pacific	74	SeaSim aquarium facilities of the Australian Institute of Marine Science (AIMS, Townsville, Queensland)	Laboratory	manipulative	n/a	n/a	n/a	n/a	n/a	n/a	biogenic calcium carbonate (0.5 - 140 micron, mean 30 micron) from Davies Reef	0.05	mg/cm2/day	0.05	n/a	mean	3	tanks	0.03	0.03	s.e.	7	days	7	based on text in Results, which reports amount of sediment accumulating on flat, concrete PVC cylinders (SedPods) in each tank over 7 successive deposition events	Color index	0.77	arithmetic mean of pixel values on black and white scale, standardized 0-1 by species	mean (GLMM line)	12	fragments	0.74	0.8	0.03	0.03	95% CI	7
DS03	Bessell-Browne et al. (2017a)	1	Sediment 11 mg/cm2/d	Not bleached	adult	Porites	spp.	massive	n/s	n/s	n/s	Pacific	74	SeaSim aquarium facilities of the Australian Institute of Marine Science (AIMS, Townsville, Queensland)	Laboratory	manipulative	n/a	n/a	n/a	n/a	n/a	n/a	biogenic calcium carbonate (0.5 - 140 micron, mean 30 micron) from Davies Reef	10.8	mg/cm2/day	10.8	n/a	mean	3	tanks	3.7	3.7	s.e.	7	days	7	based on text in Results, which reports amount of sediment accumulating on flat, concrete PVC cylinders (SedPods) in each tank over 7 successive deposition events	Color index	0.77	arithmetic mean of pixel values on black and white scale, standardized 0-1 by species	mean (GLMM line)	12	fragments	0.74	0.8	0.03	0.03	95% CI	7
DS03	Bessell-Browne et al. (2017a)	1	Sediment 22 mg/cm2/d	Not bleached	adult	Porites	spp.	massive	n/s	n/s	n/s	Pacific	74	SeaSim aquarium facilities of the Australian Institute of Marine Science (AIMS, Townsville, Queensland)	Laboratory	manipulative	n/a	n/a	n/a	n/a	n/a	n/a	biogenic calcium carbonate (0.5 - 140 micron, mean 30 micron) from Davies Reef	22.4	mg/cm2/day	22.4	n/a	mean	3	tanks	2.4	2.4	s.e.	7	days	7	based on text in Results, which reports amount of sediment accumulating on flat, concrete PVC cylinders (SedPods) in each tank over 7 successive deposition events	Color index	0.77	arithmetic mean of pixel values on black and white scale, standardized 0-1 by species	mean (GLMM line)	12	fragments	0.75	0.79	0.02	0.02	95% CI	7
DS03	Bessell-Browne et al. (2017a)	1	Sediment 40 mg/cm2/d	Not bleached	adult	Porites	spp.	massive	n/s	n/s	n/s	Pacific	74	SeaSim aquarium facilities of the Australian Institute of Marine Science (AIMS, Townsville, Queensland)	Laboratory	manipulative	n/a	n/a	n/a	n/a	n/a	n/a	biogenic calcium carbonate (0.5 - 140 micron, mean 30 micron) from Davies Reef	39.6	mg/cm2/day	39.6	n/a	mean	3	tanks	2.3	2.3	s.e.	7	days	7	based on text in Results, which reports amount of sediment accumulating on flat, concrete PVC cylinders (SedPods) in each tank over 7 successive deposition events	Color index	0.78	arithmetic mean of pixel values on black and white scale, standardized 0-1 by species	mean (GLMM line)	12	fragments	0.74	0.82	0.04	0.04	95% CI	7
DS03	Bessell-Browne et al. (2017a)	1	Control (no sediment)	Not bleached	adult	Turbinaria	reniformis	foliose	n/s	n/s	n/s	Pacific	74	SeaSim aquarium facilities of the Australian Institute of Marine Science (AIMS, Townsville, Queensland)	Laboratory	manipulative	n/a	n/a	n/a	n/a	n/a	n/a	biogenic calcium carbonate (0.5 - 140 micron, mean 30 micron) from Davies Reef	0.05	mg/cm2/day	0.05	n/a	mean	3	tanks	0.03	0.03	s.e.	7	days	7	based on text in Results, which reports amount of sediment accumulating on flat, concrete PVC cylinders (SedPods) in each tank over 7 successive deposition events	Color index	0.66	arithmetic mean of pixel values on black and white scale, standardized 0-1 by species	mean (GLMM line)	12	fragments	0.61	0.71	0.05	0.05	95% CI	7
DS03	Bessell-Browne et al. (2017a)	1	Sediment 11 mg/cm2/d	Not bleached	adult	Turbinaria	reniformis	foliose	n/s	n/s	n/s	Pacific	74	SeaSim aquarium facilities of the Australian Institute of Marine Science (AIMS, Townsville, Queensland)	Laboratory	manipulative	n/a	n/a	n/a	n/a	n/a	n/a	biogenic calcium carbonate (0.5 - 140 micron, mean 30 micron) from Davies Reef	10.8	mg/cm2/day	10.8	n/a	mean	3	tanks	3.7	3.7	s.e.	7	days	7	based on text in Results, which reports amount of sediment accumulating on flat, concrete PVC cylinders (SedPods) in each tank over 7 successive deposition events	Color index	0.66	arithmetic mean of pixel values on black and white scale, standardized 0-1 by species	mean (GLMM line)	12	fragments	0.62	0.7	0.04	0.04	95% CI	7
DS03	Bessell-Browne et al. (2017a)	1	Sediment 22 mg/cm2/d	Not bleached	adult	Turbinaria	reniformis	foliose	n/s	n/s	n/s	Pacific	74	SeaSim aquarium facilities of the Australian Institute of Marine Science (AIMS, Townsville, Queensland)	Laboratory	manipulative	n/a	n/a	n/a	n/a	n/a	n/a	biogenic calcium carbonate (0.5 - 140 micron, mean 30 micron) from Davies Reef	22.4	mg/cm2/day	22.4	n/a	mean	3	tanks	2.4	2.4	s.e.	7	days	7	based on text in Results, which reports amount of sediment accumulating on flat, concrete PVC cylinders (SedPods) in each tank over 7 successive deposition events	Color index	0.67	arithmetic mean of pixel values on black and white scale, standardized 0-1 by species	mean (GLMM line)	12	fragments	0.64	0.7	0.03	0.03	95% CI	7
DS03	Bessell-Browne et al. (2017a)	1	Sediment 40 mg/cm2/d	Not bleached	adult	Turbinaria	reniformis	foliose	n/s	n/s	n/s	Pacific	74	SeaSim aquarium facilities of the Australian Institute of Marine Science (AIMS, Townsville, Queensland)	Laboratory	manipulative	n/a	n/a	n/a	n/a	n/a	n/a	biogenic calcium carbonate (0.5 - 140 micron, mean 30 micron) from Davies Reef	39.6	mg/cm2/day	39.6	n/a	mean	3	tanks	2.3	2.3	s.e.	7	days	7	based on text in Results, which reports amount of sediment accumulating on flat, concrete PVC cylinders (SedPods) in each tank over 7 successive deposition events	Color index	0.67	arithmetic mean of pixel values on black and white scale, standardized 0-1 by species	mean (GLMM line)	12	fragments	0.64	0.7	0.03	0.03	95% CI	7
DS04	Duckworth et al. (2017)	1	Fine silt	1 day smothered, INITIAL timepoint after removing sediment (beginning of recovery period)	adult	Acropora	millepora	branching	n/s	n/s	n/s	Pacific	74	SeaSim aquarium facilities of the Australian Institute of Marine Science (AIMS, Townsville, Queensland)	Laboratory	manipulative	n/a	n/a	2 mm sediment thickness; flow rate is 9 cm/s	n/a	n/a	n/a	primarily calcium carbonate from Davies Reef, 17 micron (PSD D50 value in Table 5)	235	mg/cm2/day	235	n/a	mean	n/r	n/r	n/r	n/r	n/a	1	day	1	based on text in results on page 296	Sediment accumulation rate	3.2	mg/cm2	mean	9	fragments	2.4	4	0.8	0.8	s.e.	1
DS04	Duckworth et al. (2017)	1	Coarse silt	1 day smothered, INITIAL timepoint after removing sediment (beginning of recovery period)	adult	Acropora	millepora	branching	n/s	n/s	n/s	Pacific	74	SeaSim aquarium facilities of the Australian Institute of Marine Science (AIMS, Townsville, Queensland)	Laboratory	manipulative	n/a	n/a	2 mm sediment thickness; flow rate is 9 cm/s	n/a	n/a	n/a	primarily calcium carbonate from Davies Reef, 55 micron (PSD D50 value in Table 5)	235	mg/cm2/day	235	n/a	mean	n/r	n/r	n/r	n/r	n/a	1	day	1	based on text in results on page 296	Sediment accumulation rate	0.7	mg/cm2	mean	9	fragments	0.3	1.1	0.4	0.4	s.e.	1
DS04	Duckworth et al. (2017)	1	Fine silt	2 days smothered, INITIAL timepoint after removing sediment (beginning of recovery period)	adult	Acropora	millepora	branching	n/s	n/s	n/s	Pacific	74	SeaSim aquarium facilities of the Australian Institute of Marine Science (AIMS, Townsville, Queensland)	Laboratory	manipulative	n/a	n/a	2 mm sediment thickness; flow rate is 9 cm/s	n/a	n/a	n/a	primarily calcium carbonate from Davies Reef, 17 micron (PSD D50 value in Table 5)	235	mg/cm2/day	235	n/a	mean	n/r	n/r	n/r	n/r	n/a	2	day	2	based on text in results on page 296	Sediment accumulation rate	2.5	mg/cm2	mean	9	fragments	1	4	1.5	1.5	s.e.	2
DS04	Duckworth et al. (2017)	1	Coarse silt	2 days smothered, INITIAL timepoint after removing sediment (beginning of recovery period)	adult	Acropora	millepora	branching	n/s	n/s	n/s	Pacific	74	SeaSim aquarium facilities of the Australian Institute of Marine Science (AIMS, Townsville, Queensland)	Laboratory	manipulative	n/a	n/a	2 mm sediment thickness; flow rate is 9 cm/s	n/a	n/a	n/a	primarily calcium carbonate from Davies Reef, 55 micron (PSD D50 value in Table 5)	235	mg/cm2/day	235	n/a	mean	n/r	n/r	n/r	n/r	n/a	2	day	2	based on text in results on page 296	Sediment accumulation rate	0.2	mg/cm2	mean	9	fragments	0.2	0.2	0	0	s.e.	2
DS04	Duckworth et al. (2017)	1	Fine silt	4 days smothered, INITIAL timepoint after removing sediment (beginning of recovery period)	adult	Acropora	millepora	branching	n/s	n/s	n/s	Pacific	74	SeaSim aquarium facilities of the Australian Institute of Marine Science (AIMS, Townsville, Queensland)	Laboratory	manipulative	n/a	n/a	2 mm sediment thickness; flow rate is 9 cm/s	n/a	n/a	n/a	primarily calcium carbonate from Davies Reef, 17 micron (PSD D50 value in Table 5)	235	mg/cm2/day	235	n/a	mean	n/r	n/r	n/r	n/r	n/a	4	day	4	based on text in results on page 296	Sediment accumulation rate	2.5	mg/cm2	mean	9	fragments	1.5	3.5	1	1	s.e.	4
DS04	Duckworth et al. (2017)	1	Coarse silt	4 days smothered, INITIAL timepoint after removing sediment (beginning of recovery period)	adult	Acropora	millepora	branching	n/s	n/s	n/s	Pacific	74	SeaSim aquarium facilities of the Australian Institute of Marine Science (AIMS, Townsville, Queensland)	Laboratory	manipulative	n/a	n/a	2 mm sediment thickness; flow rate is 9 cm/s	n/a	n/a	n/a	primarily calcium carbonate from Davies Reef, 55 micron (PSD D50 value in Table 5)	235	mg/cm2/day	235	n/a	mean	n/r	n/r	n/r	n/r	n/a	4	day	4	based on text in results on page 296	Sediment accumulation rate	0	mg/cm2	mean	9	fragments	-0.1	0.1	0.1	0.1	s.e.	4
DS04	Duckworth et al. (2017)	1	Fine silt	8 days smothered, INITIAL timepoint after removing sediment (beginning of recovery period)	adult	Acropora	millepora	branching	n/s	n/s	n/s	Pacific	74	SeaSim aquarium facilities of the Australian Institute of Marine Science (AIMS, Townsville, Queensland)	Laboratory	manipulative	n/a	n/a	2 mm sediment thickness; flow rate is 9 cm/s	n/a	n/a	n/a	primarily calcium carbonate from Davies Reef, 17 micron (PSD D50 value in Table 5)	235	mg/cm2/day	235	n/a	mean	n/r	n/r	n/r	n/r	n/a	8	day	8	based on text in results on page 296	Sediment accumulation rate	0.4	mg/cm2	mean	9	fragments	0.2	0.6	0.2	0.2	s.e.	8
DS04	Duckworth et al. (2017)	1	Coarse silt	8 days smothered, INITIAL timepoint after removing sediment (beginning of recovery period)	adult	Acropora	millepora	branching	n/s	n/s	n/s	Pacific	74	SeaSim aquarium facilities of the Australian Institute of Marine Science (AIMS, Townsville, Queensland)	Laboratory	manipulative	n/a	n/a	2 mm sediment thickness; flow rate is 9 cm/s	n/a	n/a	n/a	primarily calcium carbonate from Davies Reef, 55 micron (PSD D50 value in Table 5)	235	mg/cm2/day	235	n/a	mean	n/r	n/r	n/r	n/r	n/a	8	day	8	based on text in results on page 296	Sediment accumulation rate	0.2	mg/cm2	mean	9	fragments	0	0.4	0.2	0.2	s.e.	8
DS04	Duckworth et al. (2017)	1	Fine silt	16 days smothered, INITIAL timepoint after removing sediment (beginning of recovery period)	adult	Acropora	millepora	branching	n/s	n/s	n/s	Pacific	74	SeaSim aquarium facilities of the Australian Institute of Marine Science (AIMS, Townsville, Queensland)	Laboratory	manipulative	n/a	n/a	2 mm sediment thickness; flow rate is 9 cm/s	n/a	n/a	n/a	primarily calcium carbonate from Davies Reef, 17 micron (PSD D50 value in Table 5)	235	mg/cm2/day	235	n/a	mean	n/r	n/r	n/r	n/r	n/a	16	day	16	based on text in results on page 296	Sediment accumulation rate	0	mg/cm2	mean	9	fragments	-0.2	0.2	0.2	0.2	s.e.	16
DS04	Duckworth et al. (2017)	1	Coarse silt	16 days smothered, INITIAL timepoint after removing sediment (beginning of recovery period)	adult	Acropora	millepora	branching	n/s	n/s	n/s	Pacific	74	SeaSim aquarium facilities of the Australian Institute of Marine Science (AIMS, Townsville, Queensland)	Laboratory	manipulative	n/a	n/a	2 mm sediment thickness; flow rate is 9 cm/s	n/a	n/a	n/a	primarily calcium carbonate from Davies Reef, 55 micron (PSD D50 value in Table 5)	235	mg/cm2/day	235	n/a	mean	n/r	n/r	n/r	n/r	n/a	16	day	16	based on text in results on page 296	Sediment accumulation rate	0	mg/cm2	mean	9	fragments	-0.1	0.1	0.1	0.1	s.e.	16
DS04	Duckworth et al. (2017)	1	Fine silt	1 day smothered, INITIAL timepoint after removing sediment (beginning of recovery period)	adult	Montipora	capricornis	foliose	n/s	n/s	n/s	Pacific	74	SeaSim aquarium facilities of the Australian Institute of Marine Science (AIMS, Townsville, Queensland)	Laboratory	manipulative	n/a	n/a	2 mm sediment thickness; flow rate is 9 cm/s	n/a	n/a	n/a	primarily calcium carbonate from Davies Reef, 17 micron (PSD D50 value in Table 5)	235	mg/cm2/day	235	n/a	mean	n/r	n/r	n/r	n/r	n/a	1	day	1	based on text in results on page 296	Sediment accumulation rate	72.4	mg/cm2	mean	9	fragments	63.4	81.4	9	9	s.e.	1
DS04	Duckworth et al. (2017)	1	Fine silt	1 day smothered, FINAL timepoint after removing sediment (end of recovery period)	adult	Montipora	capricornis	foliose	n/s	n/s	n/s	Pacific	74	SeaSim aquarium facilities of the Australian Institute of Marine Science (AIMS, Townsville, Queensland)	Laboratory	manipulative	n/a	n/a	2 mm sediment thickness; flow rate is 9 cm/s	n/a	n/a	n/a	primarily calcium carbonate from Davies Reef, 55 micron (PSD D50 value in Table 5)	235	mg/cm2/day	235	n/a	mean	n/r	n/r	n/r	n/r	n/a	1	day	1	based on text in results on page 296
DS04	Duckworth et al. (2017)	1	Coarse silt	1 day smothered, INITIAL timepoint after removing sediment (beginning of recovery period)	adult	Montipora	capricornis	foliose	n/s	n/s	n/s	Pacific	74	SeaSim aquarium facilities of the Australian Institute of Marine Science (AIMS, Townsville, Queensland)	Laboratory	manipulative	n/a	n/a	2 mm sediment thickness; flow rate is 9 cm/s	n/a	n/a	n/a	primarily calcium carbonate from Davies Reef, 17 micron (PSD D50 value in Table 5)	235	mg/cm2/day	235	n/a	mean	n/r	n/r	n/r	n/r	n/a	1	day	1	based on text in results on page 296	Sediment accumulation rate	43.9	mg/cm2	mean	9	fragments	33.2	54.6	10.7	10.7	s.e.	1
DS04	Duckworth et al. (2017)	1	Coarse silt	1 day smothered, FINAL timepoint after removing sediment (end of recovery period)	adult	Montipora	capricornis	foliose	n/s	n/s	n/s	Pacific	74	SeaSim aquarium facilities of the Australian Institute of Marine Science (AIMS, Townsville, Queensland)	Laboratory	manipulative	n/a	n/a	2 mm sediment thickness; flow rate is 9 cm/s	n/a	n/a	n/a	primarily calcium carbonate from Davies Reef, 55 micron (PSD D50 value in Table 5)	235	mg/cm2/day	235	n/a	mean	n/r	n/r	n/r	n/r	n/a	1	day	1	based on text in results on page 296
DS04	Duckworth et al. (2017)	1	Fine silt	2 days smothered, INITIAL timepoint after removing sediment (beginning of recovery period)	adult	Montipora	capricornis	foliose	n/s	n/s	n/s	Pacific	74	SeaSim aquarium facilities of the Australian Institute of Marine Science (AIMS, Townsville, Queensland)	Laboratory	manipulative	n/a	n/a	2 mm sediment thickness; flow rate is 9 cm/s	n/a	n/a	n/a	primarily calcium carbonate from Davies Reef, 17 micron (PSD D50 value in Table 5)	235	mg/cm2/day	235	n/a	mean	n/r	n/r	n/r	n/r	n/a	2	day	2	based on text in results on page 296	Sediment accumulation rate	68.5	mg/cm2	mean	9	fragments	57.8	79.2	10.7	10.7	s.e.	2
DS04	Duckworth et al. (2017)	1	Fine silt	2 days smothered, FINAL timepoint after removing sediment (end of recovery period)	adult	Montipora	capricornis	foliose	n/s	n/s	n/s	Pacific	74	SeaSim aquarium facilities of the Australian Institute of Marine Science (AIMS, Townsville, Queensland)	Laboratory	manipulative	n/a	n/a	2 mm sediment thickness; flow rate is 9 cm/s	n/a	n/a	n/a	primarily calcium carbonate from Davies Reef, 55 micron (PSD D50 value in Table 5)	235	mg/cm2/day	235	n/a	mean	n/r	n/r	n/r	n/r	n/a	2	day	2	based on text in results on page 296
DS04	Duckworth et al. (2017)	1	Coarse silt	2 days smothered, INITIAL timepoint after removing sediment (beginning of recovery period)	adult	Montipora	capricornis	foliose	n/s	n/s	n/s	Pacific	74	SeaSim aquarium facilities of the Australian Institute of Marine Science (AIMS, Townsville, Queensland)	Laboratory	manipulative	n/a	n/a	2 mm sediment thickness; flow rate is 9 cm/s	n/a	n/a	n/a	primarily calcium carbonate from Davies Reef, 17 micron (PSD D50 value in Table 5)	235	mg/cm2/day	235	n/a	mean	n/r	n/r	n/r	n/r	n/a	2	day	2	based on text in results on page 296	Sediment accumulation rate	32.9	mg/cm2	mean	9	fragments	24.1	41.7	8.8	8.8	s.e.	2
DS04	Duckworth et al. (2017)	1	Coarse silt	2 days smothered, FINAL timepoint after removing sediment (end of recovery period)	adult	Montipora	capricornis	foliose	n/s	n/s	n/s	Pacific	74	SeaSim aquarium facilities of the Australian Institute of Marine Science (AIMS, Townsville, Queensland)	Laboratory	manipulative	n/a	n/a	2 mm sediment thickness; flow rate is 9 cm/s	n/a	n/a	n/a	primarily calcium carbonate from Davies Reef, 55 micron (PSD D50 value in Table 5)	235	mg/cm2/day	235	n/a	mean	n/r	n/r	n/r	n/r	n/a	2	day	2	based on text in results on page 296
DS04	Duckworth et al. (2017)	1	Fine silt	4 days smothered, INITIAL timepoint after removing sediment (beginning of recovery period)	adult	Montipora	capricornis	foliose	n/s	n/s	n/s	Pacific	74	SeaSim aquarium facilities of the Australian Institute of Marine Science (AIMS, Townsville, Queensland)	Laboratory	manipulative	n/a	n/a	2 mm sediment thickness; flow rate is 9 cm/s	n/a	n/a	n/a	primarily calcium carbonate from Davies Reef, 17 micron (PSD D50 value in Table 5)	235	mg/cm2/day	235	n/a	mean	n/r	n/r	n/r	n/r	n/a	4	day	4	based on text in results on page 296	Sediment accumulation rate	65	mg/cm2	mean	9	fragments	54	76	11	11	s.e.	4
DS04	Duckworth et al. (2017)	1	Fine silt	4 days smothered, FINAL timepoint after removing sediment (end of recovery period)	adult	Montipora	capricornis	foliose	n/s	n/s	n/s	Pacific	74	SeaSim aquarium facilities of the Australian Institute of Marine Science (AIMS, Townsville, Queensland)	Laboratory	manipulative	n/a	n/a	2 mm sediment thickness; flow rate is 9 cm/s	n/a	n/a	n/a	primarily calcium carbonate from Davies Reef, 55 micron (PSD D50 value in Table 5)	235	mg/cm2/day	235	n/a	mean	n/r	n/r	n/r	n/r	n/a	4	day	4	based on text in results on page 296
DS04	Duckworth et al. (2017)	1	Coarse silt	4 days smothered, INITIAL timepoint after removing sediment (beginning of recovery period)	adult	Montipora	capricornis	foliose	n/s	n/s	n/s	Pacific	74	SeaSim aquarium facilities of the Australian Institute of Marine Science (AIMS, Townsville, Queensland)	Laboratory	manipulative	n/a	n/a	2 mm sediment thickness; flow rate is 9 cm/s	n/a	n/a	n/a	primarily calcium carbonate from Davies Reef, 17 micron (PSD D50 value in Table 5)	235	mg/cm2/day	235	n/a	mean	n/r	n/r	n/r	n/r	n/a	4	day	4	based on text in results on page 296	Sediment accumulation rate	36.4	mg/cm2	mean	9	fragments	18.4	54.4	18	18	s.e.	4
DS04	Duckworth et al. (2017)	1	Coarse silt	4 days smothered, FINAL timepoint after removing sediment (end of recovery period)	adult	Montipora	capricornis	foliose	n/s	n/s	n/s	Pacific	74	SeaSim aquarium facilities of the Australian Institute of Marine Science (AIMS, Townsville, Queensland)	Laboratory	manipulative	n/a	n/a	2 mm sediment thickness; flow rate is 9 cm/s	n/a	n/a	n/a	primarily calcium carbonate from Davies Reef, 55 micron (PSD D50 value in Table 5)	235	mg/cm2/day	235	n/a	mean	n/r	n/r	n/r	n/r	n/a	4	day	4	based on text in results on page 296
DS04	Duckworth et al. (2017)	1	Fine silt	8 days smothered, INITIAL timepoint after removing sediment (beginning of recovery period)	adult	Montipora	capricornis	foliose	n/s	n/s	n/s	Pacific	74	SeaSim aquarium facilities of the Australian Institute of Marine Science (AIMS, Townsville, Queensland)	Laboratory	manipulative	n/a	n/a	2 mm sediment thickness; flow rate is 9 cm/s	n/a	n/a	n/a	primarily calcium carbonate from Davies Reef, 17 micron (PSD D50 value in Table 5)	235	mg/cm2/day	235	n/a	mean	n/r	n/r	n/r	n/r	n/a	8	day	8	based on text in results on page 296	Sediment accumulation rate	71.3	mg/cm2	mean	9	fragments	59.5	83.1	11.8	11.8	s.e.	8
DS04	Duckworth et al. (2017)	1	Fine silt	8 days smothered, FINAL timepoint after removing sediment (end of recovery period)	adult	Montipora	capricornis	foliose	n/s	n/s	n/s	Pacific	74	SeaSim aquarium facilities of the Australian Institute of Marine Science (AIMS, Townsville, Queensland)	Laboratory	manipulative	n/a	n/a	2 mm sediment thickness; flow rate is 9 cm/s	n/a	n/a	n/a	primarily calcium carbonate from Davies Reef, 55 micron (PSD D50 value in Table 5)	235	mg/cm2/day	235	n/a	mean	n/r	n/r	n/r	n/r	n/a	8	day	8	based on text in results on page 296
DS04	Duckworth et al. (2017)	1	Coarse silt	8 days smothered, INITIAL timepoint after removing sediment (beginning of recovery period)	adult	Montipora	capricornis	foliose	n/s	n/s	n/s	Pacific	74	SeaSim aquarium facilities of the Australian Institute of Marine Science (AIMS, Townsville, Queensland)	Laboratory	manipulative	n/a	n/a	2 mm sediment thickness; flow rate is 9 cm/s	n/a	n/a	n/a	primarily calcium carbonate from Davies Reef, 17 micron (PSD D50 value in Table 5)	235	mg/cm2/day	235	n/a	mean	n/r	n/r	n/r	n/r	n/a	8	day	8	based on text in results on page 296	Sediment accumulation rate	27.9	mg/cm2	mean	9	fragments	15.5	40.3	12.4	12.4	s.e.	8
DS04	Duckworth et al. (2017)	1	Coarse silt	8 days smothered, FINAL timepoint after removing sediment (end of recovery period)	adult	Montipora	capricornis	foliose	n/s	n/s	n/s	Pacific	74	SeaSim aquarium facilities of the Australian Institute of Marine Science (AIMS, Townsville, Queensland)	Laboratory	manipulative	n/a	n/a	2 mm sediment thickness; flow rate is 9 cm/s	n/a	n/a	n/a	primarily calcium carbonate from Davies Reef, 55 micron (PSD D50 value in Table 5)	235	mg/cm2/day	235	n/a	mean	n/r	n/r	n/r	n/r	n/a	8	day	8	based on text in results on page 296
DS04	Duckworth et al. (2017)	1	Fine silt	16 days smothered, INITIAL timepoint after removing sediment (beginning of recovery period)	adult	Montipora	capricornis	foliose	n/s	n/s	n/s	Pacific	74	SeaSim aquarium facilities of the Australian Institute of Marine Science (AIMS, Townsville, Queensland)	Laboratory	manipulative	n/a	n/a	2 mm sediment thickness; flow rate is 9 cm/s	n/a	n/a	n/a	primarily calcium carbonate from Davies Reef, 17 micron (PSD D50 value in Table 5)	235	mg/cm2/day	235	n/a	mean	n/r	n/r	n/r	n/r	n/a	16	day	16	based on text in results on page 296	Sediment accumulation rate	59.1	mg/cm2	mean	9	fragments	52	66.2	7.1	7.1	s.e.	16
DS04	Duckworth et al. (2017)	1	Fine silt	16 days smothered, FINAL timepoint after removing sediment (end of recovery period)	adult	Montipora	capricornis	foliose	n/s	n/s	n/s	Pacific	74	SeaSim aquarium facilities of the Australian Institute of Marine Science (AIMS, Townsville, Queensland)	Laboratory	manipulative	n/a	n/a	2 mm sediment thickness; flow rate is 9 cm/s	n/a	n/a	n/a	primarily calcium carbonate from Davies Reef, 55 micron (PSD D50 value in Table 5)	235	mg/cm2/day	235	n/a	mean	n/r	n/r	n/r	n/r	n/a	16	day	16	based on text in results on page 296
DS04	Duckworth et al. (2017)	1	Coarse silt	16 days smothered, INITIAL timepoint after removing sediment (beginning of recovery period)	adult	Montipora	capricornis	foliose	n/s	n/s	n/s	Pacific	74	SeaSim aquarium facilities of the Australian Institute of Marine Science (AIMS, Townsville, Queensland)	Laboratory	manipulative	n/a	n/a	2 mm sediment thickness; flow rate is 9 cm/s	n/a	n/a	n/a	primarily calcium carbonate from Davies Reef, 17 micron (PSD D50 value in Table 5)	235	mg/cm2/day	235	n/a	mean	n/r	n/r	n/r	n/r	n/a	16	day	16	based on text in results on page 296	Sediment accumulation rate	27.1	mg/cm2	mean	9	fragments	16.4	37.8	10.7	10.7	s.e.	16
DS04	Duckworth et al. (2017)	1	Coarse silt	16 days smothered, FINAL timepoint after removing sediment (end of recovery period)	adult	Montipora	capricornis	foliose	n/s	n/s	n/s	Pacific	74	SeaSim aquarium facilities of the Australian Institute of Marine Science (AIMS, Townsville, Queensland)	Laboratory	manipulative	n/a	n/a	2 mm sediment thickness; flow rate is 9 cm/s	n/a	n/a	n/a	primarily calcium carbonate from Davies Reef, 55 micron (PSD D50 value in Table 5)	235	mg/cm2/day	235	n/a	mean	n/r	n/r	n/r	n/r	n/a	16	day	16	based on text in results on page 296
DS04	Duckworth et al. (2017)	1	Fine silt	1 day smothered, INITIAL timepoint after removing sediment (beginning of recovery period)	adult	Turbinaria	reniformis	foliose	n/s	n/s	n/s	Pacific	74	SeaSim aquarium facilities of the Australian Institute of Marine Science (AIMS, Townsville, Queensland)	Laboratory	manipulative	n/a	n/a	2 mm sediment thickness; flow rate is 9 cm/s	n/a	n/a	n/a	primarily calcium carbonate from Davies Reef, 17 micron (PSD D50 value in Table 5)	235	mg/cm2/day	235	n/a	mean	n/r	n/r	n/r	n/r	n/a	1	day	1	based on text in results on page 296	Sediment accumulation rate	8.7	mg/cm2	mean	9	fragments	1.7	15.7	7	7	s.e.	1
DS04	Duckworth et al. (2017)	1	Fine silt	1 day smothered, FINAL timepoint after removing sediment (end of recovery period)	adult	Turbinaria	reniformis	foliose	n/s	n/s	n/s	Pacific	74	SeaSim aquarium facilities of the Australian Institute of Marine Science (AIMS, Townsville, Queensland)	Laboratory	manipulative	n/a	n/a	2 mm sediment thickness; flow rate is 9 cm/s	n/a	n/a	n/a	primarily calcium carbonate from Davies Reef, 55 micron (PSD D50 value in Table 5)	235	mg/cm2/day	235	n/a	mean	n/r	n/r	n/r	n/r	n/a	1	day	1	based on text in results on page 296
DS04	Duckworth et al. (2017)	1	Coarse silt	1 day smothered, INITIAL timepoint after removing sediment (beginning of recovery period)	adult	Turbinaria	reniformis	foliose	n/s	n/s	n/s	Pacific	74	SeaSim aquarium facilities of the Australian Institute of Marine Science (AIMS, Townsville, Queensland)	Laboratory	manipulative	n/a	n/a	2 mm sediment thickness; flow rate is 9 cm/s	n/a	n/a	n/a	primarily calcium carbonate from Davies Reef, 17 micron (PSD D50 value in Table 5)	235	mg/cm2/day	235	n/a	mean	n/r	n/r	n/r	n/r	n/a	1	day	1	based on text in results on page 296	Sediment accumulation rate	3.5	mg/cm2	mean	9	fragments	2	5	1.5	1.5	s.e.	1
DS04	Duckworth et al. (2017)	1	Coarse silt	1 day smothered, FINAL timepoint after removing sediment (end of recovery period)	adult	Turbinaria	reniformis	foliose	n/s	n/s	n/s	Pacific	74	SeaSim aquarium facilities of the Australian Institute of Marine Science (AIMS, Townsville, Queensland)	Laboratory	manipulative	n/a	n/a	2 mm sediment thickness; flow rate is 9 cm/s	n/a	n/a	n/a	primarily calcium carbonate from Davies Reef, 55 micron (PSD D50 value in Table 5)	235	mg/cm2/day	235	n/a	mean	n/r	n/r	n/r	n/r	n/a	1	day	1	based on text in results on page 296
DS04	Duckworth et al. (2017)	1	Fine silt	2 days smothered, INITIAL timepoint after removing sediment (beginning of recovery period)	adult	Turbinaria	reniformis	foliose	n/s	n/s	n/s	Pacific	74	SeaSim aquarium facilities of the Australian Institute of Marine Science (AIMS, Townsville, Queensland)	Laboratory	manipulative	n/a	n/a	2 mm sediment thickness; flow rate is 9 cm/s	n/a	n/a	n/a	primarily calcium carbonate from Davies Reef, 17 micron (PSD D50 value in Table 5)	235	mg/cm2/day	235	n/a	mean	n/r	n/r	n/r	n/r	n/a	2	day	2	based on text in results on page 296	Sediment accumulation rate	2.2	mg/cm2	mean	9	fragments	1.2	3.2	1	1	s.e.	2
DS04	Duckworth et al. (2017)	1	Fine silt	2 days smothered, FINAL timepoint after removing sediment (end of recovery period)	adult	Turbinaria	reniformis	foliose	n/s	n/s	n/s	Pacific	74	SeaSim aquarium facilities of the Australian Institute of Marine Science (AIMS, Townsville, Queensland)	Laboratory	manipulative	n/a	n/a	2 mm sediment thickness; flow rate is 9 cm/s	n/a	n/a	n/a	primarily calcium carbonate from Davies Reef, 55 micron (PSD D50 value in Table 5)	235	mg/cm2/day	235	n/a	mean	n/r	n/r	n/r	n/r	n/a	2	day	2	based on text in results on page 296
DS04	Duckworth et al. (2017)	1	Coarse silt	2 days smothered, INITIAL timepoint after removing sediment (beginning of recovery period)	adult	Turbinaria	reniformis	foliose	n/s	n/s	n/s	Pacific	74	SeaSim aquarium facilities of the Australian Institute of Marine Science (AIMS, Townsville, Queensland)	Laboratory	manipulative	n/a	n/a	2 mm sediment thickness; flow rate is 9 cm/s	n/a	n/a	n/a	primarily calcium carbonate from Davies Reef, 17 micron (PSD D50 value in Table 5)	235	mg/cm2/day	235	n/a	mean	n/r	n/r	n/r	n/r	n/a	2	day	2	based on text in results on page 296	Sediment accumulation rate	1.9	mg/cm2	mean	9	fragments	1.1	2.7	0.8	0.8	s.e.	2
DS04	Duckworth et al. (2017)	1	Coarse silt	2 days smothered, FINAL timepoint after removing sediment (end of recovery period)	adult	Turbinaria	reniformis	foliose	n/s	n/s	n/s	Pacific	74	SeaSim aquarium facilities of the Australian Institute of Marine Science (AIMS, Townsville, Queensland)	Laboratory	manipulative	n/a	n/a	2 mm sediment thickness; flow rate is 9 cm/s	n/a	n/a	n/a	primarily calcium carbonate from Davies Reef, 55 micron (PSD D50 value in Table 5)	235	mg/cm2/day	235	n/a	mean	n/r	n/r	n/r	n/r	n/a	2	day	2	based on text in results on page 296
DS04	Duckworth et al. (2017)	1	Fine silt	4 days smothered, INITIAL timepoint after removing sediment (beginning of recovery period)	adult	Turbinaria	reniformis	foliose	n/s	n/s	n/s	Pacific	74	SeaSim aquarium facilities of the Australian Institute of Marine Science (AIMS, Townsville, Queensland)	Laboratory	manipulative	n/a	n/a	2 mm sediment thickness; flow rate is 9 cm/s	n/a	n/a	n/a	primarily calcium carbonate from Davies Reef, 17 micron (PSD D50 value in Table 5)	235	mg/cm2/day	235	n/a	mean	n/r	n/r	n/r	n/r	n/a	4	day	4	based on text in results on page 296	Sediment accumulation rate	3.3	mg/cm2	mean	9	fragments	1.3	5.3	2	2	s.e.	4
DS04	Duckworth et al. (2017)	1	Fine silt	4 days smothered, FINAL timepoint after removing sediment (end of recovery period)	adult	Turbinaria	reniformis	foliose	n/s	n/s	n/s	Pacific	74	SeaSim aquarium facilities of the Australian Institute of Marine Science (AIMS, Townsville, Queensland)	Laboratory	manipulative	n/a	n/a	2 mm sediment thickness; flow rate is 9 cm/s	n/a	n/a	n/a	primarily calcium carbonate from Davies Reef, 55 micron (PSD D50 value in Table 5)	235	mg/cm2/day	235	n/a	mean	n/r	n/r	n/r	n/r	n/a	4	day	4	based on text in results on page 296
DS04	Duckworth et al. (2017)	1	Coarse silt	4 days smothered, INITIAL timepoint after removing sediment (beginning of recovery period)	adult	Turbinaria	reniformis	foliose	n/s	n/s	n/s	Pacific	74	SeaSim aquarium facilities of the Australian Institute of Marine Science (AIMS, Townsville, Queensland)	Laboratory	manipulative	n/a	n/a	2 mm sediment thickness; flow rate is 9 cm/s	n/a	n/a	n/a	primarily calcium carbonate from Davies Reef, 17 micron (PSD D50 value in Table 5)	235	mg/cm2/day	235	n/a	mean	n/r	n/r	n/r	n/r	n/a	4	day	4	based on text in results on page 296	Sediment accumulation rate	3.6	mg/cm2	mean	9	fragments	2.6	4.6	1	1	s.e.	4
DS04	Duckworth et al. (2017)	1	Coarse silt	4 days smothered, FINAL timepoint after removing sediment (end of recovery period)	adult	Turbinaria	reniformis	foliose	n/s	n/s	n/s	Pacific	74	SeaSim aquarium facilities of the Australian Institute of Marine Science (AIMS, Townsville, Queensland)	Laboratory	manipulative	n/a	n/a	2 mm sediment thickness; flow rate is 9 cm/s	n/a	n/a	n/a	primarily calcium carbonate from Davies Reef, 55 micron (PSD D50 value in Table 5)	235	mg/cm2/day	235	n/a	mean	n/r	n/r	n/r	n/r	n/a	4	day	4	based on text in results on page 296
DS04	Duckworth et al. (2017)	1	Fine silt	8 days smothered, INITIAL timepoint after removing sediment (beginning of recovery period)	adult	Turbinaria	reniformis	foliose	n/s	n/s	n/s	Pacific	74	SeaSim aquarium facilities of the Australian Institute of Marine Science (AIMS, Townsville, Queensland)	Laboratory	manipulative	n/a	n/a	2 mm sediment thickness; flow rate is 9 cm/s	n/a	n/a	n/a	primarily calcium carbonate from Davies Reef, 17 micron (PSD D50 value in Table 5)	235	mg/cm2/day	235	n/a	mean	n/r	n/r	n/r	n/r	n/a	8	day	8	based on text in results on page 296	Sediment accumulation rate	2.6	mg/cm2	mean	9	fragments	1.7	3.5	0.9	0.9	s.e.	8
DS04	Duckworth et al. (2017)	1	Fine silt	8 days smothered, FINAL timepoint after removing sediment (end of recovery period)	adult	Turbinaria	reniformis	foliose	n/s	n/s	n/s	Pacific	74	SeaSim aquarium facilities of the Australian Institute of Marine Science (AIMS, Townsville, Queensland)	Laboratory	manipulative	n/a	n/a	2 mm sediment thickness; flow rate is 9 cm/s	n/a	n/a	n/a	primarily calcium carbonate from Davies Reef, 55 micron (PSD D50 value in Table 5)	235	mg/cm2/day	235	n/a	mean	n/r	n/r	n/r	n/r	n/a	8	day	8	based on text in results on page 296
DS04	Duckworth et al. (2017)	1	Coarse silt	8 days smothered, INITIAL timepoint after removing sediment (beginning of recovery period)	adult	Turbinaria	reniformis	foliose	n/s	n/s	n/s	Pacific	74	SeaSim aquarium facilities of the Australian Institute of Marine Science (AIMS, Townsville, Queensland)	Laboratory	manipulative	n/a	n/a	2 mm sediment thickness; flow rate is 9 cm/s	n/a	n/a	n/a	primarily calcium carbonate from Davies Reef, 17 micron (PSD D50 value in Table 5)	235	mg/cm2/day	235	n/a	mean	n/r	n/r	n/r	n/r	n/a	8	day	8	based on text in results on page 296	Sediment accumulation rate	3.6	mg/cm2	mean	9	fragments	2.1	5.1	1.5	1.5	s.e.	8
DS04	Duckworth et al. (2017)	1	Coarse silt	8 days smothered, FINAL timepoint after removing sediment (end of recovery period)	adult	Turbinaria	reniformis	foliose	n/s	n/s	n/s	Pacific	74	SeaSim aquarium facilities of the Australian Institute of Marine Science (AIMS, Townsville, Queensland)	Laboratory	manipulative	n/a	n/a	2 mm sediment thickness; flow rate is 9 cm/s	n/a	n/a	n/a	primarily calcium carbonate from Davies Reef, 55 micron (PSD D50 value in Table 5)	235	mg/cm2/day	235	n/a	mean	n/r	n/r	n/r	n/r	n/a	8	day	8	based on text in results on page 296
DS04	Duckworth et al. (2017)	1	Fine silt	16 days smothered, INITIAL timepoint after removing sediment (beginning of recovery period)	adult	Turbinaria	reniformis	foliose	n/s	n/s	n/s	Pacific	74	SeaSim aquarium facilities of the Australian Institute of Marine Science (AIMS, Townsville, Queensland)	Laboratory	manipulative	n/a	n/a	2 mm sediment thickness; flow rate is 9 cm/s	n/a	n/a	n/a	primarily calcium carbonate from Davies Reef, 17 micron (PSD D50 value in Table 5)	235	mg/cm2/day	235	n/a	mean	n/r	n/r	n/r	n/r	n/a	16	day	16	based on text in results on page 296	Sediment accumulation rate	1.4	mg/cm2	mean	9	fragments	0.9	1.9	0.5	0.5	s.e.	16
DS04	Duckworth et al. (2017)	1	Fine silt	16 days smothered, FINAL timepoint after removing sediment (end of recovery period)	adult	Turbinaria	reniformis	foliose	n/s	n/s	n/s	Pacific	74	SeaSim aquarium facilities of the Australian Institute of Marine Science (AIMS, Townsville, Queensland)	Laboratory	manipulative	n/a	n/a	2 mm sediment thickness; flow rate is 9 cm/s	n/a	n/a	n/a	primarily calcium carbonate from Davies Reef, 55 micron (PSD D50 value in Table 5)	235	mg/cm2/day	235	n/a	mean	n/r	n/r	n/r	n/r	n/a	16	day	16	based on text in results on page 296
DS04	Duckworth et al. (2017)	1	Coarse silt	16 days smothered, INITIAL timepoint after removing sediment (beginning of recovery period)	adult	Turbinaria	reniformis	foliose	n/s	n/s	n/s	Pacific	74	SeaSim aquarium facilities of the Australian Institute of Marine Science (AIMS, Townsville, Queensland)	Laboratory	manipulative	n/a	n/a	2 mm sediment thickness; flow rate is 9 cm/s	n/a	n/a	n/a	primarily calcium carbonate from Davies Reef, 17 micron (PSD D50 value in Table 5)	235	mg/cm2/day	235	n/a	mean	n/r	n/r	n/r	n/r	n/a	16	day	16	based on text in results on page 296	Sediment accumulation rate	0.5	mg/cm2	mean	9	fragments	0.4	0.6	0.1	0.1	s.e.	16
DS04	Duckworth et al. (2017)	1	Coarse silt	16 days smothered, FINAL timepoint after removing sediment (end of recovery period)	adult	Turbinaria	reniformis	foliose	n/s	n/s	n/s	Pacific	74	SeaSim aquarium facilities of the Australian Institute of Marine Science (AIMS, Townsville, Queensland)	Laboratory	manipulative	n/a	n/a	2 mm sediment thickness; flow rate is 9 cm/s	n/a	n/a	n/a	primarily calcium carbonate from Davies Reef, 55 micron (PSD D50 value in Table 5)	235	mg/cm2/day	235	n/a	mean	n/r	n/r	n/r	n/r	n/a	16	day	16	based on text in results on page 296
DS04	Duckworth et al. (2017)	1	Fine silt	1 day smothered, INITIAL timepoint after removing sediment (beginning of recovery period)	adult	Porites	spp.	massive	n/s	n/s	n/s	Pacific	74	SeaSim aquarium facilities of the Australian Institute of Marine Science (AIMS, Townsville, Queensland)	Laboratory	manipulative	n/a	n/a	2 mm sediment thickness; flow rate is 9 cm/s	n/a	n/a	n/a	primarily calcium carbonate from Davies Reef, 17 micron (PSD D50 value in Table 5)	235	mg/cm2/day	235	n/a	mean	n/r	n/r	n/r	n/r	n/a	1	day	1	based on text in results on page 296	Sediment accumulation rate	27.3	mg/cm2	mean	9	fragments	19.3	35.3	8	8	s.e.	1
DS04	Duckworth et al. (2017)	1	Fine silt	1 day smothered, FINAL timepoint after removing sediment (end of recovery period)	adult	Porites	spp.	massive	n/s	n/s	n/s	Pacific	74	SeaSim aquarium facilities of the Australian Institute of Marine Science (AIMS, Townsville, Queensland)	Laboratory	manipulative	n/a	n/a	2 mm sediment thickness; flow rate is 9 cm/s	n/a	n/a	n/a	primarily calcium carbonate from Davies Reef, 55 micron (PSD D50 value in Table 5)	235	mg/cm2/day	235	n/a	mean	n/r	n/r	n/r	n/r	n/a	1	day	1	based on text in results on page 296
DS04	Duckworth et al. (2017)	1	Coarse silt	1 day smothered, INITIAL timepoint after removing sediment (beginning of recovery period)	adult	Porites	spp.	massive	n/s	n/s	n/s	Pacific	74	SeaSim aquarium facilities of the Australian Institute of Marine Science (AIMS, Townsville, Queensland)	Laboratory	manipulative	n/a	n/a	2 mm sediment thickness; flow rate is 9 cm/s	n/a	n/a	n/a	primarily calcium carbonate from Davies Reef, 17 micron (PSD D50 value in Table 5)	235	mg/cm2/day	235	n/a	mean	n/r	n/r	n/r	n/r	n/a	1	day	1	based on text in results on page 296	Sediment accumulation rate	22.3	mg/cm2	mean	9	fragments	13.3	31.3	9	9	s.e.	1
DS04	Duckworth et al. (2017)	1	Coarse silt	1 day smothered, FINAL timepoint after removing sediment (end of recovery period)	adult	Porites	spp.	massive	n/s	n/s	n/s	Pacific	74	SeaSim aquarium facilities of the Australian Institute of Marine Science (AIMS, Townsville, Queensland)	Laboratory	manipulative	n/a	n/a	2 mm sediment thickness; flow rate is 9 cm/s	n/a	n/a	n/a	primarily calcium carbonate from Davies Reef, 55 micron (PSD D50 value in Table 5)	235	mg/cm2/day	235	n/a	mean	n/r	n/r	n/r	n/r	n/a	1	day	1	based on text in results on page 296
DS04	Duckworth et al. (2017)	1	Fine silt	2 days smothered, INITIAL timepoint after removing sediment (beginning of recovery period)	adult	Porites	spp.	massive	n/s	n/s	n/s	Pacific	74	SeaSim aquarium facilities of the Australian Institute of Marine Science (AIMS, Townsville, Queensland)	Laboratory	manipulative	n/a	n/a	2 mm sediment thickness; flow rate is 9 cm/s	n/a	n/a	n/a	primarily calcium carbonate from Davies Reef, 17 micron (PSD D50 value in Table 5)	235	mg/cm2/day	235	n/a	mean	n/r	n/r	n/r	n/r	n/a	2	day	2	based on text in results on page 296	Sediment accumulation rate	28.2	mg/cm2	mean	9	fragments	22	34.4	6.2	6.2	s.e.	2
DS04	Duckworth et al. (2017)	1	Fine silt	2 days smothered, FINAL timepoint after removing sediment (end of recovery period)	adult	Porites	spp.	massive	n/s	n/s	n/s	Pacific	74	SeaSim aquarium facilities of the Australian Institute of Marine Science (AIMS, Townsville, Queensland)	Laboratory	manipulative	n/a	n/a	2 mm sediment thickness; flow rate is 9 cm/s	n/a	n/a	n/a	primarily calcium carbonate from Davies Reef, 55 micron (PSD D50 value in Table 5)	235	mg/cm2/day	235	n/a	mean	n/r	n/r	n/r	n/r	n/a	2	day	2	based on text in results on page 296
DS04	Duckworth et al. (2017)	1	Coarse silt	2 days smothered, INITIAL timepoint after removing sediment (beginning of recovery period)	adult	Porites	spp.	massive	n/s	n/s	n/s	Pacific	74	SeaSim aquarium facilities of the Australian Institute of Marine Science (AIMS, Townsville, Queensland)	Laboratory	manipulative	n/a	n/a	2 mm sediment thickness; flow rate is 9 cm/s	n/a	n/a	n/a	primarily calcium carbonate from Davies Reef, 17 micron (PSD D50 value in Table 5)	235	mg/cm2/day	235	n/a	mean	n/r	n/r	n/r	n/r	n/a	2	day	2	based on text in results on page 296	Sediment accumulation rate	32.6	mg/cm2	mean	9	fragments	20.5	44.7	12.1	12.1	s.e.	2
DS04	Duckworth et al. (2017)	1	Coarse silt	2 days smothered, FINAL timepoint after removing sediment (end of recovery period)	adult	Porites	spp.	massive	n/s	n/s	n/s	Pacific	74	SeaSim aquarium facilities of the Australian Institute of Marine Science (AIMS, Townsville, Queensland)	Laboratory	manipulative	n/a	n/a	2 mm sediment thickness; flow rate is 9 cm/s	n/a	n/a	n/a	primarily calcium carbonate from Davies Reef, 55 micron (PSD D50 value in Table 5)	235	mg/cm2/day	235	n/a	mean	n/r	n/r	n/r	n/r	n/a	2	day	2	based on text in results on page 296
DS04	Duckworth et al. (2017)	1	Fine silt	4 days smothered, INITIAL timepoint after removing sediment (beginning of recovery period)	adult	Porites	spp.	massive	n/s	n/s	n/s	Pacific	74	SeaSim aquarium facilities of the Australian Institute of Marine Science (AIMS, Townsville, Queensland)	Laboratory	manipulative	n/a	n/a	2 mm sediment thickness; flow rate is 9 cm/s	n/a	n/a	n/a	primarily calcium carbonate from Davies Reef, 17 micron (PSD D50 value in Table 5)	235	mg/cm2/day	235	n/a	mean	n/r	n/r	n/r	n/r	n/a	4	day	4	based on text in results on page 296	Sediment accumulation rate	22.9	mg/cm2	mean	9	fragments	18.8	27	4.1	4.1	s.e.	4
DS04	Duckworth et al. (2017)	1	Fine silt	4 days smothered, FINAL timepoint after removing sediment (end of recovery period)	adult	Porites	spp.	massive	n/s	n/s	n/s	Pacific	74	SeaSim aquarium facilities of the Australian Institute of Marine Science (AIMS, Townsville, Queensland)	Laboratory	manipulative	n/a	n/a	2 mm sediment thickness; flow rate is 9 cm/s	n/a	n/a	n/a	primarily calcium carbonate from Davies Reef, 55 micron (PSD D50 value in Table 5)	235	mg/cm2/day	235	n/a	mean	n/r	n/r	n/r	n/r	n/a	4	day	4	based on text in results on page 296
DS04	Duckworth et al. (2017)	1	Coarse silt	4 days smothered, INITIAL timepoint after removing sediment (beginning of recovery period)	adult	Porites	spp.	massive	n/s	n/s	n/s	Pacific	74	SeaSim aquarium facilities of the Australian Institute of Marine Science (AIMS, Townsville, Queensland)	Laboratory	manipulative	n/a	n/a	2 mm sediment thickness; flow rate is 9 cm/s	n/a	n/a	n/a	primarily calcium carbonate from Davies Reef, 17 micron (PSD D50 value in Table 5)	235	mg/cm2/day	235	n/a	mean	n/r	n/r	n/r	n/r	n/a	4	day	4	based on text in results on page 296	Sediment accumulation rate	38.1	mg/cm2	mean	9	fragments	26	50.2	12.1	12.1	s.e.	4
DS04	Duckworth et al. (2017)	1	Coarse silt	4 days smothered, FINAL timepoint after removing sediment (end of recovery period)	adult	Porites	spp.	massive	n/s	n/s	n/s	Pacific	74	SeaSim aquarium facilities of the Australian Institute of Marine Science (AIMS, Townsville, Queensland)	Laboratory	manipulative	n/a	n/a	2 mm sediment thickness; flow rate is 9 cm/s	n/a	n/a	n/a	primarily calcium carbonate from Davies Reef, 55 micron (PSD D50 value in Table 5)	235	mg/cm2/day	235	n/a	mean	n/r	n/r	n/r	n/r	n/a	4	day	4	based on text in results on page 296
DS04	Duckworth et al. (2017)	1	Fine silt	8 days smothered, INITIAL timepoint after removing sediment (beginning of recovery period)	adult	Porites	spp.	massive	n/s	n/s	n/s	Pacific	74	SeaSim aquarium facilities of the Australian Institute of Marine Science (AIMS, Townsville, Queensland)	Laboratory	manipulative	n/a	n/a	2 mm sediment thickness; flow rate is 9 cm/s	n/a	n/a	n/a	primarily calcium carbonate from Davies Reef, 17 micron (PSD D50 value in Table 5)	235	mg/cm2/day	235	n/a	mean	n/r	n/r	n/r	n/r	n/a	8	day	8	based on text in results on page 296	Sediment accumulation rate	25.4	mg/cm2	mean	9	fragments	16.7	34.1	8.7	8.7	s.e.	8
DS04	Duckworth et al. (2017)	1	Fine silt	8 days smothered, FINAL timepoint after removing sediment (end of recovery period)	adult	Porites	spp.	massive	n/s	n/s	n/s	Pacific	74	SeaSim aquarium facilities of the Australian Institute of Marine Science (AIMS, Townsville, Queensland)	Laboratory	manipulative	n/a	n/a	2 mm sediment thickness; flow rate is 9 cm/s	n/a	n/a	n/a	primarily calcium carbonate from Davies Reef, 55 micron (PSD D50 value in Table 5)	235	mg/cm2/day	235	n/a	mean	n/r	n/r	n/r	n/r	n/a	8	day	8	based on text in results on page 296
DS04	Duckworth et al. (2017)	1	Coarse silt	8 days smothered, INITIAL timepoint after removing sediment (beginning of recovery period)	adult	Porites	spp.	massive	n/s	n/s	n/s	Pacific	74	SeaSim aquarium facilities of the Australian Institute of Marine Science (AIMS, Townsville, Queensland)	Laboratory	manipulative	n/a	n/a	2 mm sediment thickness; flow rate is 9 cm/s	n/a	n/a	n/a	primarily calcium carbonate from Davies Reef, 17 micron (PSD D50 value in Table 5)	235	mg/cm2/day	235	n/a	mean	n/r	n/r	n/r	n/r	n/a	8	day	8	based on text in results on page 296	Sediment accumulation rate	18.3	mg/cm2	mean	9	fragments	11.2	25.4	7.1	7.1	s.e.	8
DS04	Duckworth et al. (2017)	1	Coarse silt	8 days smothered, FINAL timepoint after removing sediment (end of recovery period)	adult	Porites	spp.	massive	n/s	n/s	n/s	Pacific	74	SeaSim aquarium facilities of the Australian Institute of Marine Science (AIMS, Townsville, Queensland)	Laboratory	manipulative	n/a	n/a	2 mm sediment thickness; flow rate is 9 cm/s	n/a	n/a	n/a	primarily calcium carbonate from Davies Reef, 55 micron (PSD D50 value in Table 5)	235	mg/cm2/day	235	n/a	mean	n/r	n/r	n/r	n/r	n/a	8	day	8	based on text in results on page 296
DS04	Duckworth et al. (2017)	1	Fine silt	16 days smothered, INITIAL timepoint after removing sediment (beginning of recovery period)	adult	Porites	spp.	massive	n/s	n/s	n/s	Pacific	74	SeaSim aquarium facilities of the Australian Institute of Marine Science (AIMS, Townsville, Queensland)	Laboratory	manipulative	n/a	n/a	2 mm sediment thickness; flow rate is 9 cm/s	n/a	n/a	n/a	primarily calcium carbonate from Davies Reef, 17 micron (PSD D50 value in Table 5)	235	mg/cm2/day	235	n/a	mean	n/r	n/r	n/r	n/r	n/a	16	day	16	based on text in results on page 296	Sediment accumulation rate	22.9	mg/cm2	mean	9	fragments	13.9	31.9	9	9	s.e.	16
DS04	Duckworth et al. (2017)	1	Fine silt	16 days smothered, FINAL timepoint after removing sediment (end of recovery period)	adult	Porites	spp.	massive	n/s	n/s	n/s	Pacific	74	SeaSim aquarium facilities of the Australian Institute of Marine Science (AIMS, Townsville, Queensland)	Laboratory	manipulative	n/a	n/a	2 mm sediment thickness; flow rate is 9 cm/s	n/a	n/a	n/a	primarily calcium carbonate from Davies Reef, 55 micron (PSD D50 value in Table 5)	235	mg/cm2/day	235	n/a	mean	n/r	n/r	n/r	n/r	n/a	16	day	16	based on text in results on page 296
DS04	Duckworth et al. (2017)	1	Coarse silt	16 days smothered, INITIAL timepoint after removing sediment (beginning of recovery period)	adult	Porites	spp.	massive	n/s	n/s	n/s	Pacific	74	SeaSim aquarium facilities of the Australian Institute of Marine Science (AIMS, Townsville, Queensland)	Laboratory	manipulative	n/a	n/a	2 mm sediment thickness; flow rate is 9 cm/s	n/a	n/a	n/a	primarily calcium carbonate from Davies Reef, 17 micron (PSD D50 value in Table 5)	235	mg/cm2/day	235	n/a	mean	n/r	n/r	n/r	n/r	n/a	16	day	16	based on text in results on page 296	Sediment accumulation rate	16.7	mg/cm2	mean	9	fragments	8.9	24.5	7.8	7.8	s.e.	16
DS04	Duckworth et al. (2017)	1	Coarse silt	16 days smothered, FINAL timepoint after removing sediment (end of recovery period)	adult	Porites	spp.	massive	n/s	n/s	n/s	Pacific	74	SeaSim aquarium facilities of the Australian Institute of Marine Science (AIMS, Townsville, Queensland)	Laboratory	manipulative	n/a	n/a	2 mm sediment thickness; flow rate is 9 cm/s	n/a	n/a	n/a	primarily calcium carbonate from Davies Reef, 55 micron (PSD D50 value in Table 5)	235	mg/cm2/day	235	n/a	mean	n/r	n/r	n/r	n/r	n/a	16	day	16	based on text in results on page 296
DS05	Hodel (2007)	1	Control (no sediment or phosphate)	Week 1	adult	Acropora	cervicornis	n/s	n/s	n/s	n/s	Atlantic	130	Broward County, Florida, USA	Laboratory	manipulative	n/a	n/a	n/a	n/a	n/a	n/a	reef-based, cleaned and dried, fine terrigenous-dominant sand	0	mg/cm2/day	0	n/a	n/r	n/a	n/a	n/a	n/a	n/a	0	week	0	information in Methods; exposed for 4 weeks, then 1 week of recovery
DS05	Hodel (2007)	1	Control (no sediment or phosphate)	Week 2	adult	Acropora	cervicornis	n/s	n/s	n/s	n/s	Atlantic	130	Broward County, Florida, USA	Laboratory	manipulative	n/a	n/a	n/a	n/a	n/a	n/a	reef-based, cleaned and dried, fine terrigenous-dominant sand	0	mg/cm2/day	0	n/a	n/r	n/a	n/a	n/a	n/a	n/a	0	week	0	information in Methods; exposed for 4 weeks, then 1 week of recovery
DS05	Hodel (2007)	1	Control (no sediment or phosphate)	Week 3	adult	Acropora	cervicornis	n/s	n/s	n/s	n/s	Atlantic	130	Broward County, Florida, USA	Laboratory	manipulative	n/a	n/a	n/a	n/a	n/a	n/a	reef-based, cleaned and dried, fine terrigenous-dominant sand	0	mg/cm2/day	0	n/a	n/r	n/a	n/a	n/a	n/a	n/a	0	week	0	information in Methods; exposed for 4 weeks, then 1 week of recovery
DS05	Hodel (2007)	1	Control (no sediment or phosphate)	Week 4	adult	Acropora	cervicornis	n/s	n/s	n/s	n/s	Atlantic	130	Broward County, Florida, USA	Laboratory	manipulative	n/a	n/a	n/a	n/a	n/a	n/a	reef-based, cleaned and dried, fine terrigenous-dominant sand	0	mg/cm2/day	0	n/a	n/r	n/a	n/a	n/a	n/a	n/a	0	week	0	information in Methods; exposed for 4 weeks, then 1 week of recovery
DS05	Hodel (2007)	1	Control (no sediment or phosphate)	Week 5	adult	Acropora	cervicornis	n/s	n/s	n/s	n/s	Atlantic	130	Broward County, Florida, USA	Laboratory	manipulative	n/a	n/a	n/a	n/a	n/a	n/a	reef-based, cleaned and dried, fine terrigenous-dominant sand	0	mg/cm2/day	0	n/a	n/r	n/a	n/a	n/a	n/a	n/a	0	week	0	information in Methods; exposed for 4 weeks, then 1 week of recovery
DS05	Hodel (2007)	1	Sediment only	Week 1	adult	Acropora	cervicornis	n/s	n/s	n/s	n/s	Atlantic	130	Broward County, Florida, USA	Laboratory	manipulative	n/a	n/a	n/a	n/a	n/a	n/a	reef-based, cleaned and dried, fine terrigenous-dominant sand	200	mg/cm2/day	200	n/a	n/r	n/a	n/a	n/a	n/a	n/a	1	week	7	information in Methods; exposed for 4 weeks, then 1 week of recovery
DS05	Hodel (2007)	1	Sediment only	Week 2	adult	Acropora	cervicornis	n/s	n/s	n/s	n/s	Atlantic	130	Broward County, Florida, USA	Laboratory	manipulative	n/a	n/a	n/a	n/a	n/a	n/a	reef-based, cleaned and dried, fine terrigenous-dominant sand	200	mg/cm2/day	200	n/a	n/r	n/a	n/a	n/a	n/a	n/a	2	week	14	information in Methods; exposed for 4 weeks, then 1 week of recovery
DS05	Hodel (2007)	1	Sediment only	Week 3	adult	Acropora	cervicornis	n/s	n/s	n/s	n/s	Atlantic	130	Broward County, Florida, USA	Laboratory	manipulative	n/a	n/a	n/a	n/a	n/a	n/a	reef-based, cleaned and dried, fine terrigenous-dominant sand	200	mg/cm2/day	200	n/a	n/r	n/a	n/a	n/a	n/a	n/a	3	week	21	information in Methods; exposed for 4 weeks, then 1 week of recovery
DS05	Hodel (2007)	1	Sediment only	Week 4	adult	Acropora	cervicornis	n/s	n/s	n/s	n/s	Atlantic	130	Broward County, Florida, USA	Laboratory	manipulative	n/a	n/a	n/a	n/a	n/a	n/a	reef-based, cleaned and dried, fine terrigenous-dominant sand	200	mg/cm2/day	200	n/a	n/r	n/a	n/a	n/a	n/a	n/a	4	week	28	information in Methods; exposed for 4 weeks, then 1 week of recovery
DS05	Hodel (2007)	1	Sediment only	Week 5 (recovery for 1 week)	adult	Acropora	cervicornis	n/s	n/s	n/s	n/s	Atlantic	130	Broward County, Florida, USA	Laboratory	manipulative	n/a	n/a	n/a	n/a	n/a	n/a	reef-based, cleaned and dried, fine terrigenous-dominant sand	0	mg/cm2/day	0	n/a	n/r	n/a	n/a	n/a	n/a	n/a	4	week	28	information in Methods; exposed for 4 weeks, then 1 week of recovery
DS06	Hodgson (1990a)	1	Control: 0% sediment cover	0 mm sediment thickness	larva	Pocillopora	damicornis	n/s	n/s	n/s	top	Pacific	43	El Nido, Palawan Islands, Philippines	Laboratory	manipulative	n/a	n/a	n/a	n/a	n/a	n/a	fine marine sediment (12% sand, 67% silt, 21% clay)	0	g sediment	0	n/a	n/r	n/r	n/r	n/r	n/r	n/r	10	days	10	Fig. 1 x-axis in grams - converted to mg and divided by 38 cm2 surface area	Larval settlement	5.93	number larvae settled, of 20	mean	15	jar-runs (20 planulae in each of 5 jars, 3 runs)	n/a	8.46	n/a	2.53	1 s.d.	10
DS06	Hodgson (1990a)	1	50% sediment cover	<1 mm sediment thickness	larva	Pocillopora	damicornis	n/s	n/s	n/s	top	Pacific	43	El Nido, Palawan Islands, Philippines	Laboratory	manipulative	n/a	n/a	n/a	n/a	n/a	n/a	fine marine sediment (12% sand, 67% silt, 21% clay)	10	g sediment	263.158	n/a	n/r	n/r	n/r	n/r	n/r	n/r	10	days	10	Fig. 1 x-axis in grams - converted to mg and divided by 38 cm2 surface area	Larval settlement	1.04	number larvae settled, of 20	mean	15	jar-runs (20 planulae in each of 5 jars, 3 runs)	n/a	1.73	n/a	0.69	1 s.d.	10
DS06	Hodgson (1990a)	1	90% sediment cover	<1 mm sediment thickness	larva	Pocillopora	damicornis	n/s	n/s	n/s	top	Pacific	43	El Nido, Palawan Islands, Philippines	Laboratory	manipulative	n/a	n/a	n/a	n/a	n/a	n/a	fine marine sediment (12% sand, 67% silt, 21% clay)	15	g sediment	394.737	n/a	n/r	n/r	n/r	n/r	n/r	n/r	10	days	10	Fig. 1 x-axis in grams - converted to mg and divided by 38 cm2 surface area	Larval settlement	0.85	number larvae settled, of 20	mean	15	jar-runs (20 planulae in each of 5 jars, 3 runs)	n/a	1.47	n/a	0.62	1 s.d.	10
DS06	Hodgson (1990a)	1	95% sediment cover	<1 mm sediment thickness	larva	Pocillopora	damicornis	n/s	n/s	n/s	top	Pacific	43	El Nido, Palawan Islands, Philippines	Laboratory	manipulative	n/a	n/a	n/a	n/a	n/a	n/a	fine marine sediment (12% sand, 67% silt, 21% clay)	20	g sediment	526.316	n/a	n/r	n/r	n/r	n/r	n/r	n/r	10	days	10	Fig. 1 x-axis in grams - converted to mg and divided by 38 cm2 surface area	Larval settlement	0	number larvae settled, of 20	mean	15	jar-runs (20 planulae in each of 5 jars, 3 runs)	n/a	0	n/a	0	1 s.d.	10
DS06	Hodgson (1990a)	1	100% sediment cover	1 mm sediment thickness	larva	Pocillopora	damicornis	n/s	n/s	n/s	top	Pacific	43	El Nido, Palawan Islands, Philippines	Laboratory	manipulative	n/a	n/a	n/a	n/a	n/a	n/a	fine marine sediment (12% sand, 67% silt, 21% clay)	30	g sediment	789.474	n/a	n/r	n/r	n/r	n/r	n/r	n/r	10	days	10	Fig. 1 x-axis in grams - converted to mg and divided by 38 cm2 surface area	Larval settlement	0	number larvae settled, of 20	mean	15	jar-runs (20 planulae in each of 5 jars, 3 runs)	n/a	0	n/a	0	1 s.d.	10
DS06	Hodgson (1990a)	1	100% sediment cover	2 mm sediment thickness	larva	Pocillopora	damicornis	n/s	n/s	n/s	top	Pacific	43	El Nido, Palawan Islands, Philippines	Laboratory	manipulative	n/a	n/a	n/a	n/a	n/a	n/a	fine marine sediment (12% sand, 67% silt, 21% clay)	40	g sediment	1052.63	n/a	n/r	n/r	n/r	n/r	n/r	n/r	10	days	10	Fig. 1 x-axis in grams - converted to mg and divided by 38 cm2 surface area	Larval settlement	0	number larvae settled, of 20	mean	15	jar-runs (20 planulae in each of 5 jars, 3 runs)	n/a	0	n/a	0	1 s.d.	10
DS07	Hodgson (1990b)	1	Sediment only	Day 1	adult	Oxypora	glabra	plating	n/s	n/s	n/s	Pacific	43	El Nido, Palawan Islands, Philippines	Laboratory	manipulative	n/a	n/a	n/a	n/a	n/a	n/a	fine marine sediment	40	mg/cm2	40	n/a	n/r	n/r	n/r	n/r	n/r	n/r	1	day	1	see Methods text	Tissue mortality rate	0	% necrosis	mean	8	colonies	n/a	0	n/a	0	1 s.d.	1
DS07	Hodgson (1990b)	1	Sediment only	Day 2	adult	Oxypora	glabra	plating	n/s	n/s	n/s	Pacific	43	El Nido, Palawan Islands, Philippines	Laboratory	manipulative	n/a	n/a	n/a	n/a	n/a	n/a	fine marine sediment	40	mg/cm2	40	n/a	n/r	n/r	n/r	n/r	n/r	n/r	2	day	2	see Methods text	Tissue mortality rate	12.2	% necrosis	mean	8	colonies	n/a	14.1	n/a	1.9	1 s.d.	2
DS07	Hodgson (1990b)	1	Sediment only	Day 3	adult	Oxypora	glabra	plating	n/s	n/s	n/s	Pacific	43	El Nido, Palawan Islands, Philippines	Laboratory	manipulative	n/a	n/a	n/a	n/a	n/a	n/a	fine marine sediment	40	mg/cm2	40	n/a	n/r	n/r	n/r	n/r	n/r	n/r	3	day	3	see Methods text	Tissue mortality rate	26	% necrosis	mean	8	colonies	n/a	31.2	n/a	5.2	1 s.d.	3
DS07	Hodgson (1990b)	1	Sediment only	Day 4	adult	Oxypora	glabra	plating	n/s	n/s	n/s	Pacific	43	El Nido, Palawan Islands, Philippines	Laboratory	manipulative	n/a	n/a	n/a	n/a	n/a	n/a	fine marine sediment	40	mg/cm2	40	n/a	n/r	n/r	n/r	n/r	n/r	n/r	4	day	4	see Methods text	Tissue mortality rate	50.2	% necrosis	mean	8	colonies	n/a	59.6	n/a	9.4	1 s.d.	4
DS07	Hodgson (1990b)	1	Sediment only	Day 5	adult	Oxypora	glabra	plating	n/s	n/s	n/s	Pacific	43	El Nido, Palawan Islands, Philippines	Laboratory	manipulative	n/a	n/a	n/a	n/a	n/a	n/a	fine marine sediment	40	mg/cm2	40	n/a	n/r	n/r	n/r	n/r	n/r	n/r	5	day	5	see Methods text	Tissue mortality rate	81.7	% necrosis	mean	8	colonies	n/a	101.2	n/a	19.5	1 s.d.	5
DS07	Hodgson (1990b)	1	Sediment only	Day 6	adult	Oxypora	glabra	plating	n/s	n/s	n/s	Pacific	43	El Nido, Palawan Islands, Philippines	Laboratory	manipulative	n/a	n/a	n/a	n/a	n/a	n/a	fine marine sediment	40	mg/cm2	40	n/a	n/r	n/r	n/r	n/r	n/r	n/r	6	day	6	see Methods text	Tissue mortality rate	95.6	% necrosis	mean	8	colonies	n/a	107.7	n/a	12.1	1 s.d.	6
DS07	Hodgson (1990b)	1	Sediment only	Day 7	adult	Oxypora	glabra	plating	n/s	n/s	n/s	Pacific	43	El Nido, Palawan Islands, Philippines	Laboratory	manipulative	n/a	n/a	n/a	n/a	n/a	n/a	fine marine sediment	40	mg/cm2	40	n/a	n/r	n/r	n/r	n/r	n/r	n/r	7	day	7	see Methods text	Tissue mortality rate	100	% necrosis	mean	8	colonies	n/a	100	n/a	0	1 s.d.	7
DS07	Hodgson (1990b)	1	Sediment only	n/a	adult	Montipora	verrucosa	plating	n/s	n/s	n/s	Pacific	113	Kaneohe Bay, Oahu, Hawaii, USA	Laboratory	manipulative	n/a	n/a	n/a	n/a	n/a	n/a	fine marine sediment	30	mg/cm2	30	n/a	n/r	n/r	n/r	n/r	n/r	n/r	10	day	10	see Methods text	Tissue mortality rate	0	% necrosis	mean	30	colonies	n/a	0	n/a	0	1 s.d.	10
DS07	Hodgson (1990b)	1	Seawater only	n/a	adult	Montipora	verrucosa	plating	n/s	n/s	n/s	Pacific	113	Kaneohe Bay, Oahu, Hawaii, USA	Laboratory	manipulative	n/a	n/a	n/a	n/a	n/a	n/a	fine marine sediment	0	mg/cm2	0	n/a	n/r	n/r	n/r	n/r	n/r	n/r	10	day	10	see Methods text	Tissue mortality rate	0	% necrosis	mean	30	colonies	n/a	0	n/a	0	1 s.d.	10
DS07	Hodgson (1990b)	1	Sediment only	n/a	adult	Porites	lobata	massive	n/s	n/s	n/s	Pacific	113	Kaneohe Bay, Oahu, Hawaii, USA	Laboratory	manipulative	n/a	n/a	n/a	n/a	n/a	n/a	fine marine sediment	30	mg/cm2	30	n/a	n/r	n/r	n/r	n/r	n/r	n/r	10	day	10	see Methods text	Tissue mortality rate	29.2	% necrosis	mean	30	colonies	n/a	52.5	n/a	23.3	1 s.d.	10
DS07	Hodgson (1990b)	1	Seawater only	n/a	adult	Porites	lobata	massive	n/s	n/s	n/s	Pacific	113	Kaneohe Bay, Oahu, Hawaii, USA	Laboratory	manipulative	n/a	n/a	n/a	n/a	n/a	n/a	fine marine sediment	0	mg/cm2	0	n/a	n/r	n/r	n/r	n/r	n/r	n/r	10	day	10	see Methods text	Tissue mortality rate	0	% necrosis	mean	30	colonies	n/a	0	n/a	0	1 s.d.	10
DS07	Hodgson (1990b)	1	Sediment only	n/a	adult	Pocillopora	meandrina	branching	n/s	n/s	n/s	Pacific	113	Kaneohe Bay, Oahu, Hawaii, USA	Laboratory	manipulative	n/a	n/a	n/a	n/a	n/a	n/a	fine marine sediment	30	mg/cm2	30	n/a	n/r	n/r	n/r	n/r	n/r	n/r	10	day	10	see Methods text	Tissue mortality rate	25.7	% necrosis	mean	30	colonies	n/a	55.3	n/a	29.6	1 s.d.	10
DS07	Hodgson (1990b)	1	Seawater only	n/a	adult	Pocillopora	meandrina	branching	n/s	n/s	n/s	Pacific	113	Kaneohe Bay, Oahu, Hawaii, USA	Laboratory	manipulative	n/a	n/a	n/a	n/a	n/a	n/a	fine marine sediment	0	mg/cm2	0	n/a	n/r	n/r	n/r	n/r	n/r	n/r	10	day	10	see Methods text	Tissue mortality rate	0	% necrosis	mean	30	colonies	n/a	0	n/a	0	1 s.d.	10
DS08a	Hodgson (1989) PhD Chapter IV - field component	1	Week 0 - pre-sediment exposure	n/a	adult	Porites	lutea	massive	n/s	n/s	n/s	Pacific	43	El Nido, Palawan Islands, Philippines	Field	manipulative	n/a	n/a	transplanted at 7.5m depth	n/r	11deg07'N	119deg24'E	washed, dried, marine-origin sediment	0	mg/cm2/day	0	n/a	n/r	n/r	n/r	7.6	7.6	s.e.	0	week	0	p 182 of Methods	Tissue mortality rate	0	% necrosis	mean	4	colonies	0	0	0	0	n/r	0
DS08a	Hodgson (1989) PhD Chapter IV - field component	1	Week 2 of sediment exposure	n/a	adult	Porites	lutea	massive	n/s	n/s	n/s	Pacific	43	El Nido, Palawan Islands, Philippines	Field	manipulative	n/a	n/a	transplanted at 7.5m depth	n/r	11deg07'N	119deg24'E	washed, dried, marine-origin sediment	20.8	mg/cm2/day	20.8	n/a	n/r	n/r	n/r	7.6	7.6	s.e.	2	week	14	p 182 of Methods	Tissue mortality rate	0	% necrosis	mean	4	colonies	0	0	0	0	n/r	2
DS08a	Hodgson (1989) PhD Chapter IV - field component	1	Week 4 of sediment exposure	n/a	adult	Porites	lutea	massive	n/s	n/s	n/s	Pacific	43	El Nido, Palawan Islands, Philippines	Field	manipulative	n/a	n/a	transplanted at 7.5m depth	n/r	11deg07'N	119deg24'E	washed, dried, marine-origin sediment	20.8	mg/cm2/day	20.8	n/a	n/r	n/r	n/r	7.6	7.6	s.e.	4	week	28	p 182 of Methods	Tissue mortality rate	94.1	% necrosis	mean	4	colonies	94.1	94.1	0	0	n/r	4
DS08a	Hodgson (1989) PhD Chapter IV - field component	1	Week 5 of sediment exposure	n/a	adult	Porites	lutea	massive	n/s	n/s	n/s	Pacific	43	El Nido, Palawan Islands, Philippines	Field	manipulative	n/a	n/a	transplanted at 7.5m depth	n/r	11deg07'N	119deg24'E	washed, dried, marine-origin sediment	20.8	mg/cm2/day	20.8	n/a	n/r	n/r	n/r	7.6	7.6	s.e.	5	week	35	p 182 of Methods	Tissue mortality rate	100	% necrosis	mean	4	colonies	100	100	0	0	n/r	5
DS08a	Hodgson (1989) PhD Chapter IV - field component	1	Week 6 of sediment exposure	n/a	adult	Porites	lutea	massive	n/s	n/s	n/s	Pacific	43	El Nido, Palawan Islands, Philippines	Field	manipulative	n/a	n/a	transplanted at 7.5m depth	n/r	11deg07'N	119deg24'E	washed, dried, marine-origin sediment	20.8	mg/cm2/day	20.8	n/a	n/r	n/r	n/r	7.6	7.6	s.e.	6	week	42	p 182 of Methods	Tissue mortality rate	100	% necrosis	mean	4	colonies	100	100	0	0	n/r	6
DS08a	Hodgson (1989) PhD Chapter IV - field component	1	Week 0 - pre-sediment exposure	n/a	adult	Echinopora	horrida	ramose	n/s	n/s	n/s	Pacific	43	El Nido, Palawan Islands, Philippines	Field	manipulative	n/a	n/a	transplanted at 7.5m depth	n/r	11deg07'N	119deg24'E	washed, dried, marine-origin sediment	0	mg/cm2/day	0	n/a	n/r	n/r	n/r	7.6	7.6	s.e.	0	week	0	p 182 of Methods	Tissue mortality rate	0	% necrosis	mean	4	colonies	0	0	0	0	n/r	0
DS08a	Hodgson (1989) PhD Chapter IV - field component	1	Week 2 of sediment exposure	n/a	adult	Echinopora	horrida	ramose	n/s	n/s	n/s	Pacific	43	El Nido, Palawan Islands, Philippines	Field	manipulative	n/a	n/a	transplanted at 7.5m depth	n/r	11deg07'N	119deg24'E	washed, dried, marine-origin sediment	20.8	mg/cm2/day	20.8	n/a	n/r	n/r	n/r	7.6	7.6	s.e.	2	week	14	p 182 of Methods	Tissue mortality rate	0	% necrosis	mean	4	colonies	0	0	0	0	n/r	2
DS08a	Hodgson (1989) PhD Chapter IV - field component	1	Week 4 of sediment exposure	n/a	adult	Echinopora	horrida	ramose	n/s	n/s	n/s	Pacific	43	El Nido, Palawan Islands, Philippines	Field	manipulative	n/a	n/a	transplanted at 7.5m depth	n/r	11deg07'N	119deg24'E	washed, dried, marine-origin sediment	20.8	mg/cm2/day	20.8	n/a	n/r	n/r	n/r	7.6	7.6	s.e.	4	week	28	p 182 of Methods	Tissue mortality rate	0	% necrosis	mean	4	colonies	0	0	0	0	n/r	4
DS08a	Hodgson (1989) PhD Chapter IV - field component	1	Week 6 of sediment exposure	n/a	adult	Echinopora	horrida	ramose	n/s	n/s	n/s	Pacific	43	El Nido, Palawan Islands, Philippines	Field	manipulative	n/a	n/a	transplanted at 7.5m depth	n/r	11deg07'N	119deg24'E	washed, dried, marine-origin sediment	20.8	mg/cm2/day	20.8	n/a	n/r	n/r	n/r	7.6	7.6	s.e.	6	week	42	p 182 of Methods	Tissue mortality rate	8.4	% necrosis	mean	4	colonies	8.4	8.4	0	0	n/r	6
DS08a	Hodgson (1989) PhD Chapter IV - field component	1	Week 8 of sediment exposure	n/a	adult	Echinopora	horrida	ramose	n/s	n/s	n/s	Pacific	43	El Nido, Palawan Islands, Philippines	Field	manipulative	n/a	n/a	transplanted at 7.5m depth	n/r	11deg07'N	119deg24'E	washed, dried, marine-origin sediment	20.8	mg/cm2/day	20.8	n/a	n/r	n/r	n/r	7.6	7.6	s.e.	8	week	56	p 182 of Methods	Tissue mortality rate	8.4	% necrosis	mean	4	colonies	8.4	8.4	0	0	n/r	8
DS08a	Hodgson (1989) PhD Chapter IV - field component	1	Week 12 of sediment exposure	n/a	adult	Echinopora	horrida	ramose	n/s	n/s	n/s	Pacific	43	El Nido, Palawan Islands, Philippines	Field	manipulative	n/a	n/a	transplanted at 7.5m depth	n/r	11deg07'N	119deg24'E	washed, dried, marine-origin sediment	20.8	mg/cm2/day	20.8	n/a	n/r	n/r	n/r	7.6	7.6	s.e.	12	week	84	p 182 of Methods	Tissue mortality rate	8.4	% necrosis	mean	4	colonies	8.4	8.4	0	0	n/r	12
DS08a	Hodgson (1989) PhD Chapter IV - field component	1	Week 17 of sediment exposure	n/a	adult	Echinopora	horrida	ramose	n/s	n/s	n/s	Pacific	43	El Nido, Palawan Islands, Philippines	Field	manipulative	n/a	n/a	transplanted at 7.5m depth	n/r	11deg07'N	119deg24'E	washed, dried, marine-origin sediment	20.8	mg/cm2/day	20.8	n/a	n/r	n/r	n/r	7.6	7.6	s.e.	17	week	119	p 182 of Methods	Tissue mortality rate	8.4	% necrosis	mean	4	colonies	8.4	8.4	0	0	n/r	17
DS08a	Hodgson (1989) PhD Chapter IV - field component	1	Week 0 - pre-sediment exposure	n/a	adult	Favia	stelligera	massive	n/s	n/s	n/s	Pacific	43	El Nido, Palawan Islands, Philippines	Field	manipulative	n/a	n/a	transplanted at 7.5m depth	n/r	11deg07'N	119deg24'E	washed, dried, marine-origin sediment	0	mg/cm2/day	0	n/a	n/r	n/r	n/r	7.6	7.6	s.e.	0	week	0	p 182 of Methods	Tissue mortality rate	0	% necrosis	mean	4	colonies	0	0	0	0	n/r	0
DS08a	Hodgson (1989) PhD Chapter IV - field component	1	Week 2 of sediment exposure	n/a	adult	Favia	stelligera	massive	n/s	n/s	n/s	Pacific	43	El Nido, Palawan Islands, Philippines	Field	manipulative	n/a	n/a	transplanted at 7.5m depth	n/r	11deg07'N	119deg24'E	washed, dried, marine-origin sediment	20.8	mg/cm2/day	20.8	n/a	n/r	n/r	n/r	7.6	7.6	s.e.	2	week	14	p 182 of Methods	Tissue mortality rate	2.2	% necrosis	mean	4	colonies	-13.1	17.5	15.3	15.3	n/r	2
DS08a	Hodgson (1989) PhD Chapter IV - field component	1	Week 3 of sediment exposure	n/a	adult	Favia	stelligera	massive	n/s	n/s	n/s	Pacific	43	El Nido, Palawan Islands, Philippines	Field	manipulative	n/a	n/a	transplanted at 7.5m depth	n/r	11deg07'N	119deg24'E	washed, dried, marine-origin sediment	20.8	mg/cm2/day	20.8	n/a	n/r	n/r	n/r	7.6	7.6	s.e.	3	week	21	p 182 of Methods	Tissue mortality rate	23.4	% necrosis	mean	4	colonies	7.4	39.4	16	16	n/r	3
DS08a	Hodgson (1989) PhD Chapter IV - field component	1	Week 4 of sediment exposure	n/a	adult	Favia	stelligera	massive	n/s	n/s	n/s	Pacific	43	El Nido, Palawan Islands, Philippines	Field	manipulative	n/a	n/a	transplanted at 7.5m depth	n/r	11deg07'N	119deg24'E	washed, dried, marine-origin sediment	20.8	mg/cm2/day	20.8	n/a	n/r	n/r	n/r	7.6	7.6	s.e.	4	week	28	p 182 of Methods	Tissue mortality rate	78.8	% necrosis	mean	4	colonies	68.5	89.1	10.3	10.3	n/r	4
DS08a	Hodgson (1989) PhD Chapter IV - field component	1	Week 7 of sediment exposure	n/a	adult	Favia	stelligera	massive	n/s	n/s	n/s	Pacific	43	El Nido, Palawan Islands, Philippines	Field	manipulative	n/a	n/a	transplanted at 7.5m depth	n/r	11deg07'N	119deg24'E	washed, dried, marine-origin sediment	20.8	mg/cm2/day	20.8	n/a	n/r	n/r	n/r	7.6	7.6	s.e.	7	week	49	p 182 of Methods	Tissue mortality rate	78.8	% necrosis	mean	4	colonies	68.5	89.1	10.3	10.3	n/r	7
DS08a	Hodgson (1989) PhD Chapter IV - field component	1	Week 11 of sediment exposure	n/a	adult	Favia	stelligera	massive	n/s	n/s	n/s	Pacific	43	El Nido, Palawan Islands, Philippines	Field	manipulative	n/a	n/a	transplanted at 7.5m depth	n/r	11deg07'N	119deg24'E	washed, dried, marine-origin sediment	20.8	mg/cm2/day	20.8	n/a	n/r	n/r	n/r	7.6	7.6	s.e.	11	week	77	p 182 of Methods	Tissue mortality rate	78.8	% necrosis	mean	4	colonies	68.5	89.1	10.3	10.3	n/r	11
DS08a	Hodgson (1989) PhD Chapter IV - field component	1	Week 17 of sediment exposure	n/a	adult	Favia	stelligera	massive	n/s	n/s	n/s	Pacific	43	El Nido, Palawan Islands, Philippines	Field	manipulative	n/a	n/a	transplanted at 7.5m depth	n/r	11deg07'N	119deg24'E	washed, dried, marine-origin sediment	20.8	mg/cm2/day	20.8	n/a	n/r	n/r	n/r	7.6	7.6	s.e.	17	week	119	p 182 of Methods	Tissue mortality rate	78.8	% necrosis	mean	4	colonies	68.5	89.1	10.3	10.3	n/r	17
DS08a	Hodgson (1989) PhD Chapter IV - field component	1	Week 0 - pre-sediment exposure	n/a	adult	Montipora	crassituberculata	foliaceous	n/s	n/s	n/s	Pacific	43	El Nido, Palawan Islands, Philippines	Field	manipulative	n/a	n/a	transplanted at 7.5m depth	n/r	11deg07'N	119deg24'E	washed, dried, marine-origin sediment	0	mg/cm2/day	0	n/a	n/r	n/r	n/r	7.6	7.6	s.e.	0	week	0	p 182 of Methods	Tissue mortality rate	0	% necrosis	mean	4	colonies	0	0	0	0	n/r	0
DS08a	Hodgson (1989) PhD Chapter IV - field component	1	Week 2 of sediment exposure	n/a	adult	Montipora	crassituberculata	foliaceous	n/s	n/s	n/s	Pacific	43	El Nido, Palawan Islands, Philippines	Field	manipulative	n/a	n/a	transplanted at 7.5m depth	n/r	11deg07'N	119deg24'E	washed, dried, marine-origin sediment	20.8	mg/cm2/day	20.8	n/a	n/r	n/r	n/r	7.6	7.6	s.e.	2	week	14	p 182 of Methods	Tissue mortality rate	0	% necrosis	mean	4	colonies	0	0	0	0	n/r	2
DS08a	Hodgson (1989) PhD Chapter IV - field component	1	Week 4 of sediment exposure	n/a	adult	Montipora	crassituberculata	foliaceous	n/s	n/s	n/s	Pacific	43	El Nido, Palawan Islands, Philippines	Field	manipulative	n/a	n/a	transplanted at 7.5m depth	n/r	11deg07'N	119deg24'E	washed, dried, marine-origin sediment	20.8	mg/cm2/day	20.8	n/a	n/r	n/r	n/r	7.6	7.6	s.e.	4	week	28	p 182 of Methods	Tissue mortality rate	22.1	% necrosis	mean	4	colonies	22.1	22.1	0	0	n/r	4
DS08a	Hodgson (1989) PhD Chapter IV - field component	1	Week 6 of sediment exposure	n/a	adult	Montipora	crassituberculata	foliaceous	n/s	n/s	n/s	Pacific	43	El Nido, Palawan Islands, Philippines	Field	manipulative	n/a	n/a	transplanted at 7.5m depth	n/r	11deg07'N	119deg24'E	washed, dried, marine-origin sediment	20.8	mg/cm2/day	20.8	n/a	n/r	n/r	n/r	7.6	7.6	s.e.	6	week	42	p 182 of Methods	Tissue mortality rate	30.9	% necrosis	mean	4	colonies	30.9	30.9	0	0	n/r	6
DS08a	Hodgson (1989) PhD Chapter IV - field component	1	Week 9 of sediment exposure	n/a	adult	Montipora	crassituberculata	foliaceous	n/s	n/s	n/s	Pacific	43	El Nido, Palawan Islands, Philippines	Field	manipulative	n/a	n/a	transplanted at 7.5m depth	n/r	11deg07'N	119deg24'E	washed, dried, marine-origin sediment	20.8	mg/cm2/day	20.8	n/a	n/r	n/r	n/r	7.6	7.6	s.e.	9	week	63	p 182 of Methods	Tissue mortality rate	41.2	% necrosis	mean	4	colonies	41.2	41.2	0	0	n/r	9
DS08a	Hodgson (1989) PhD Chapter IV - field component	1	Week 12 of sediment exposure	n/a	adult	Montipora	crassituberculata	foliaceous	n/s	n/s	n/s	Pacific	43	El Nido, Palawan Islands, Philippines	Field	manipulative	n/a	n/a	transplanted at 7.5m depth	n/r	11deg07'N	119deg24'E	washed, dried, marine-origin sediment	20.8	mg/cm2/day	20.8	n/a	n/r	n/r	n/r	7.6	7.6	s.e.	12	week	84	p 182 of Methods	Tissue mortality rate	61	% necrosis	mean	4	colonies	61	61	0	0	n/r	12
DS08a	Hodgson (1989) PhD Chapter IV - field component	1	Week 17 of sediment exposure	n/a	adult	Montipora	crassituberculata	foliaceous	n/s	n/s	n/s	Pacific	43	El Nido, Palawan Islands, Philippines	Field	manipulative	n/a	n/a	transplanted at 7.5m depth	n/r	11deg07'N	119deg24'E	washed, dried, marine-origin sediment	20.8	mg/cm2/day	20.8	n/a	n/r	n/r	n/r	7.6	7.6	s.e.	17	week	119	p 182 of Methods	Tissue mortality rate	61	% necrosis	mean	4	colonies	61	61	0	0	n/r	17
DS08a	Hodgson (1989) PhD Chapter IV - field component	1	Week 0 - pre-sediment exposure	n/a	adult	Isopora	palifera	ramose	n/s	n/s	n/s	Pacific	43	El Nido, Palawan Islands, Philippines	Field	manipulative	n/a	n/a	transplanted at 7.5m depth	n/r	11deg07'N	119deg24'E	washed, dried, marine-origin sediment	0	mg/cm2/day	0	n/a	n/r	n/r	n/r	7.6	7.6	s.e.	0	week	0	p 182 of Methods	Tissue mortality rate	0	% necrosis	mean	4	colonies	0	0	0	0	n/r	0
DS08a	Hodgson (1989) PhD Chapter IV - field component	1	Week 2 of sediment exposure	n/a	adult	Isopora	palifera	ramose	n/s	n/s	n/s	Pacific	43	El Nido, Palawan Islands, Philippines	Field	manipulative	n/a	n/a	transplanted at 7.5m depth	n/r	11deg07'N	119deg24'E	washed, dried, marine-origin sediment	20.8	mg/cm2/day	20.8	n/a	n/r	n/r	n/r	7.6	7.6	s.e.	2	week	14	p 182 of Methods	Tissue mortality rate	0	% necrosis	mean	4	colonies	0	0	0	0	n/r	2
DS08a	Hodgson (1989) PhD Chapter IV - field component	1	Week 3 of sediment exposure	n/a	adult	Isopora	palifera	ramose	n/s	n/s	n/s	Pacific	43	El Nido, Palawan Islands, Philippines	Field	manipulative	n/a	n/a	transplanted at 7.5m depth	n/r	11deg07'N	119deg24'E	washed, dried, marine-origin sediment	20.8	mg/cm2/day	20.8	n/a	n/r	n/r	n/r	7.6	7.6	s.e.	3	week	21	p 182 of Methods	Tissue mortality rate	23	% necrosis	mean	4	colonies	-14.7	60.7	37.7	37.7	n/r	3
DS08a	Hodgson (1989) PhD Chapter IV - field component	1	Week 5 of sediment exposure	n/a	adult	Isopora	palifera	ramose	n/s	n/s	n/s	Pacific	43	El Nido, Palawan Islands, Philippines	Field	manipulative	n/a	n/a	transplanted at 7.5m depth	n/r	11deg07'N	119deg24'E	washed, dried, marine-origin sediment	20.8	mg/cm2/day	20.8	n/a	n/r	n/r	n/r	7.6	7.6	s.e.	5	week	35	p 182 of Methods	Tissue mortality rate	40	% necrosis	mean	4	colonies	19.3	60.7	20.7	20.7	n/r	5
DS08a	Hodgson (1989) PhD Chapter IV - field component	1	Week 7 of sediment exposure	n/a	adult	Isopora	palifera	ramose	n/s	n/s	n/s	Pacific	43	El Nido, Palawan Islands, Philippines	Field	manipulative	n/a	n/a	transplanted at 7.5m depth	n/r	11deg07'N	119deg24'E	washed, dried, marine-origin sediment	20.8	mg/cm2/day	20.8	n/a	n/r	n/r	n/r	7.6	7.6	s.e.	7	week	49	p 182 of Methods	Tissue mortality rate	40	% necrosis	mean	4	colonies	19.3	60.7	20.7	20.7	n/r	7
DS08a	Hodgson (1989) PhD Chapter IV - field component	1	Week 11 of sediment exposure	n/a	adult	Isopora	palifera	ramose	n/s	n/s	n/s	Pacific	43	El Nido, Palawan Islands, Philippines	Field	manipulative	n/a	n/a	transplanted at 7.5m depth	n/r	11deg07'N	119deg24'E	washed, dried, marine-origin sediment	20.8	mg/cm2/day	20.8	n/a	n/r	n/r	n/r	7.6	7.6	s.e.	11	week	77	p 182 of Methods	Tissue mortality rate	40	% necrosis	mean	4	colonies	19.3	60.7	20.7	20.7	n/r	11
DS08a	Hodgson (1989) PhD Chapter IV - field component	1	Week 16 of sediment exposure	n/a	adult	Isopora	palifera	ramose	n/s	n/s	n/s	Pacific	43	El Nido, Palawan Islands, Philippines	Field	manipulative	n/a	n/a	transplanted at 7.5m depth	n/r	11deg07'N	119deg24'E	washed, dried, marine-origin sediment	20.8	mg/cm2/day	20.8	n/a	n/r	n/r	n/r	7.6	7.6	s.e.	16	week	112	p 182 of Methods	Tissue mortality rate	40	% necrosis	mean	4	colonies	19.3	60.7	20.7	20.7	n/r	16
DS08a	Hodgson (1989) PhD Chapter IV - field component	1	Week 0 - pre-sediment exposure	n/a	adult	Acropora	hyacinthus	ramose	n/s	n/s	n/s	Pacific	43	El Nido, Palawan Islands, Philippines	Field	manipulative	n/a	n/a	transplanted at 7.5m depth	n/r	11deg07'N	119deg24'E	washed, dried, marine-origin sediment	0	mg/cm2/day	0	n/a	n/r	n/r	n/r	7.6	7.6	s.e.	0	week	0	p 182 of Methods	Tissue mortality rate	0	% necrosis	mean	4	colonies	0	0	0	0	n/r	0
DS08a	Hodgson (1989) PhD Chapter IV - field component	1	Week 2 of sediment exposure	n/a	adult	Acropora	hyacinthus	ramose	n/s	n/s	n/s	Pacific	43	El Nido, Palawan Islands, Philippines	Field	manipulative	n/a	n/a	transplanted at 7.5m depth	n/r	11deg07'N	119deg24'E	washed, dried, marine-origin sediment	20.8	mg/cm2/day	20.8	n/a	n/r	n/r	n/r	7.6	7.6	s.e.	2	week	14	p 182 of Methods	Tissue mortality rate	0	% necrosis	mean	4	colonies	0	0	0	0	n/r	2
DS08a	Hodgson (1989) PhD Chapter IV - field component	1	Week 3 of sediment exposure	n/a	adult	Acropora	hyacinthus	ramose	n/s	n/s	n/s	Pacific	43	El Nido, Palawan Islands, Philippines	Field	manipulative	n/a	n/a	transplanted at 7.5m depth	n/r	11deg07'N	119deg24'E	washed, dried, marine-origin sediment	20.8	mg/cm2/day	20.8	n/a	n/r	n/r	n/r	7.6	7.6	s.e.	3	week	21	p 182 of Methods	Tissue mortality rate	9.7	% necrosis	mean	4	colonies	9.7	9.7	0	0	n/r	3
DS08a	Hodgson (1989) PhD Chapter IV - field component	1	Week 5 of sediment exposure	n/a	adult	Acropora	hyacinthus	ramose	n/s	n/s	n/s	Pacific	43	El Nido, Palawan Islands, Philippines	Field	manipulative	n/a	n/a	transplanted at 7.5m depth	n/r	11deg07'N	119deg24'E	washed, dried, marine-origin sediment	20.8	mg/cm2/day	20.8	n/a	n/r	n/r	n/r	7.6	7.6	s.e.	5	week	35	p 182 of Methods	Tissue mortality rate	15.3	% necrosis	mean	4	colonies	15.3	15.3	0	0	n/r	5
DS08a	Hodgson (1989) PhD Chapter IV - field component	1	Week 8 of sediment exposure	n/a	adult	Acropora	hyacinthus	ramose	n/s	n/s	n/s	Pacific	43	El Nido, Palawan Islands, Philippines	Field	manipulative	n/a	n/a	transplanted at 7.5m depth	n/r	11deg07'N	119deg24'E	washed, dried, marine-origin sediment	20.8	mg/cm2/day	20.8	n/a	n/r	n/r	n/r	7.6	7.6	s.e.	8	week	56	p 182 of Methods	Tissue mortality rate	18.5	% necrosis	mean	4	colonies	-2.8	39.8	21.3	21.3	n/r	8
DS08a	Hodgson (1989) PhD Chapter IV - field component	1	Week 11 of sediment exposure	n/a	adult	Acropora	hyacinthus	ramose	n/s	n/s	n/s	Pacific	43	El Nido, Palawan Islands, Philippines	Field	manipulative	n/a	n/a	transplanted at 7.5m depth	n/r	11deg07'N	119deg24'E	washed, dried, marine-origin sediment	20.8	mg/cm2/day	20.8	n/a	n/r	n/r	n/r	7.6	7.6	s.e.	11	week	77	p 182 of Methods	Tissue mortality rate	18.5	% necrosis	mean	4	colonies	-2.8	39.8	21.3	21.3	n/r	11
DS08a	Hodgson (1989) PhD Chapter IV - field component	1	Week 17 of sediment exposure	n/a	adult	Acropora	hyacinthus	ramose	n/s	n/s	n/s	Pacific	43	El Nido, Palawan Islands, Philippines	Field	manipulative	n/a	n/a	transplanted at 7.5m depth	n/r	11deg07'N	119deg24'E	washed, dried, marine-origin sediment	20.8	mg/cm2/day	20.8	n/a	n/r	n/r	n/r	7.6	7.6	s.e.	17	week	119	p 182 of Methods	Tissue mortality rate	18.5	% necrosis	mean	4	colonies	-2.8	39.8	21.3	21.3	n/r	17
DS08a	Hodgson (1989) PhD Chapter IV - field component	1	Week 0 - pre-sediment exposure	n/a	adult	Euphyllia	glabrescens	phaceloid	n/s	n/s	n/s	Pacific	43	El Nido, Palawan Islands, Philippines	Field	manipulative	n/a	n/a	transplanted at 7.5m depth	n/r	11deg07'N	119deg24'E	washed, dried, marine-origin sediment	0	mg/cm2/day	0	n/a	n/r	n/r	n/r	7.6	7.6	s.e.	0	week	0	p 182 of Methods	Tissue mortality rate	0	% necrosis	mean	4	colonies	0	0	0	0	n/r	0
DS08a	Hodgson (1989) PhD Chapter IV - field component	1	Week 2 of sediment exposure	n/a	adult	Euphyllia	glabrescens	phaceloid	n/s	n/s	n/s	Pacific	43	El Nido, Palawan Islands, Philippines	Field	manipulative	n/a	n/a	transplanted at 7.5m depth	n/r	11deg07'N	119deg24'E	washed, dried, marine-origin sediment	20.8	mg/cm2/day	20.8	n/a	n/r	n/r	n/r	7.6	7.6	s.e.	2	week	14	p 182 of Methods	Tissue mortality rate	0	% necrosis	mean	4	colonies	0	0	0	0	n/r	2
DS08a	Hodgson (1989) PhD Chapter IV - field component	1	Week 4 of sediment exposure	n/a	adult	Euphyllia	glabrescens	phaceloid	n/s	n/s	n/s	Pacific	43	El Nido, Palawan Islands, Philippines	Field	manipulative	n/a	n/a	transplanted at 7.5m depth	n/r	11deg07'N	119deg24'E	washed, dried, marine-origin sediment	20.8	mg/cm2/day	20.8	n/a	n/r	n/r	n/r	7.6	7.6	s.e.	4	week	28	p 182 of Methods	Tissue mortality rate	51.5	% necrosis	mean	4	colonies	30.6	72.4	20.9	20.9	n/r	4
DS08a	Hodgson (1989) PhD Chapter IV - field component	1	Week 6 of sediment exposure	n/a	adult	Euphyllia	glabrescens	phaceloid	n/s	n/s	n/s	Pacific	43	El Nido, Palawan Islands, Philippines	Field	manipulative	n/a	n/a	transplanted at 7.5m depth	n/r	11deg07'N	119deg24'E	washed, dried, marine-origin sediment	20.8	mg/cm2/day	20.8	n/a	n/r	n/r	n/r	7.6	7.6	s.e.	6	week	42	p 182 of Methods	Tissue mortality rate	50	% necrosis	mean	4	colonies	28.4	71.6	21.6	21.6	n/r	6
DS08a	Hodgson (1989) PhD Chapter IV - field component	1	Week 9 of sediment exposure	n/a	adult	Euphyllia	glabrescens	phaceloid	n/s	n/s	n/s	Pacific	43	El Nido, Palawan Islands, Philippines	Field	manipulative	n/a	n/a	transplanted at 7.5m depth	n/r	11deg07'N	119deg24'E	washed, dried, marine-origin sediment	20.8	mg/cm2/day	20.8	n/a	n/r	n/r	n/r	7.6	7.6	s.e.	9	week	63	p 182 of Methods	Tissue mortality rate	50	% necrosis	mean	4	colonies	28.4	71.6	21.6	21.6	n/r	9
DS08a	Hodgson (1989) PhD Chapter IV - field component	1	Week 10 of sediment exposure	n/a	adult	Euphyllia	glabrescens	phaceloid	n/s	n/s	n/s	Pacific	43	El Nido, Palawan Islands, Philippines	Field	manipulative	n/a	n/a	transplanted at 7.5m depth	n/r	11deg07'N	119deg24'E	washed, dried, marine-origin sediment	20.8	mg/cm2/day	20.8	n/a	n/r	n/r	n/r	7.6	7.6	s.e.	10	week	70	p 182 of Methods	Tissue mortality rate	50	% necrosis	mean	4	colonies	28.4	71.6	21.6	21.6	n/r	10
DS08a	Hodgson (1989) PhD Chapter IV - field component	1	Week 17 of sediment exposure	n/a	adult	Euphyllia	glabrescens	phaceloid	n/s	n/s	n/s	Pacific	43	El Nido, Palawan Islands, Philippines	Field	manipulative	n/a	n/a	transplanted at 7.5m depth	n/r	11deg07'N	119deg24'E	washed, dried, marine-origin sediment	20.8	mg/cm2/day	20.8	n/a	n/r	n/r	n/r	7.6	7.6	s.e.	17	week	119	p 182 of Methods	Tissue mortality rate	50	% necrosis	mean	4	colonies	28.4	71.6	21.6	21.6	n/r	17
DS08a	Hodgson (1989) PhD Chapter IV - field component	1	Week 0 - pre-sediment exposure	n/a	adult	Merulina	scabricula	plate	n/s	n/s	n/s	Pacific	43	El Nido, Palawan Islands, Philippines	Field	manipulative	n/a	n/a	transplanted at 7.5m depth	n/r	11deg07'N	119deg24'E	washed, dried, marine-origin sediment	0	mg/cm2/day	0	n/a	n/r	n/r	n/r	7.6	7.6	s.e.	0	week	0	p 182 of Methods	Tissue mortality rate	0	% necrosis	mean	4	colonies	0	0	0	0	n/r	0
DS08a	Hodgson (1989) PhD Chapter IV - field component	1	Week 2 of sediment exposure	n/a	adult	Merulina	scabricula	plate	n/s	n/s	n/s	Pacific	43	El Nido, Palawan Islands, Philippines	Field	manipulative	n/a	n/a	transplanted at 7.5m depth	n/r	11deg07'N	119deg24'E	washed, dried, marine-origin sediment	20.8	mg/cm2/day	20.8	n/a	n/r	n/r	n/r	7.6	7.6	s.e.	2	week	14	p 182 of Methods	Tissue mortality rate	0	% necrosis	mean	4	colonies	0	0	0	0	n/r	2
DS08a	Hodgson (1989) PhD Chapter IV - field component	1	Week 3 of sediment exposure	n/a	adult	Merulina	scabricula	plate	n/s	n/s	n/s	Pacific	43	El Nido, Palawan Islands, Philippines	Field	manipulative	n/a	n/a	transplanted at 7.5m depth	n/r	11deg07'N	119deg24'E	washed, dried, marine-origin sediment	20.8	mg/cm2/day	20.8	n/a	n/r	n/r	n/r	7.6	7.6	s.e.	3	week	21	p 182 of Methods	Tissue mortality rate	10	% necrosis	mean	4	colonies	-12.6	32.6	22.6	22.6	n/r	3
DS08a	Hodgson (1989) PhD Chapter IV - field component	1	Week 5 of sediment exposure	n/a	adult	Merulina	scabricula	plate	n/s	n/s	n/s	Pacific	43	El Nido, Palawan Islands, Philippines	Field	manipulative	n/a	n/a	transplanted at 7.5m depth	n/r	11deg07'N	119deg24'E	washed, dried, marine-origin sediment	20.8	mg/cm2/day	20.8	n/a	n/r	n/r	n/r	7.6	7.6	s.e.	5	week	35	p 182 of Methods	Tissue mortality rate	22.2	% necrosis	mean	4	colonies	-14.4	58.8	36.6	36.6	n/r	5
DS08a	Hodgson (1989) PhD Chapter IV - field component	1	Week 7 of sediment exposure	n/a	adult	Merulina	scabricula	plate	n/s	n/s	n/s	Pacific	43	El Nido, Palawan Islands, Philippines	Field	manipulative	n/a	n/a	transplanted at 7.5m depth	n/r	11deg07'N	119deg24'E	washed, dried, marine-origin sediment	20.8	mg/cm2/day	20.8	n/a	n/r	n/r	n/r	7.6	7.6	s.e.	7	week	49	p 182 of Methods	Tissue mortality rate	27.2	% necrosis	mean	4	colonies	-15.2	69.6	42.4	42.4	n/r	7
DS08a	Hodgson (1989) PhD Chapter IV - field component	1	Week 9 of sediment exposure	n/a	adult	Merulina	scabricula	plate	n/s	n/s	n/s	Pacific	43	El Nido, Palawan Islands, Philippines	Field	manipulative	n/a	n/a	transplanted at 7.5m depth	n/r	11deg07'N	119deg24'E	washed, dried, marine-origin sediment	20.8	mg/cm2/day	20.8	n/a	n/r	n/r	n/r	7.6	7.6	s.e.	9	week	63	p 182 of Methods	Tissue mortality rate	29.2	% necrosis	mean	4	colonies	-10.4	68.8	39.6	39.6	n/r	9
DS08a	Hodgson (1989) PhD Chapter IV - field component	1	Week 13 of sediment exposure	n/a	adult	Merulina	scabricula	plate	n/s	n/s	n/s	Pacific	43	El Nido, Palawan Islands, Philippines	Field	manipulative	n/a	n/a	transplanted at 7.5m depth	n/r	11deg07'N	119deg24'E	washed, dried, marine-origin sediment	20.8	mg/cm2/day	20.8	n/a	n/r	n/r	n/r	7.6	7.6	s.e.	13	week	91	p 182 of Methods	Tissue mortality rate	29.2	% necrosis	mean	4	colonies	-10.4	68.8	39.6	39.6	n/r	13
DS08a	Hodgson (1989) PhD Chapter IV - field component	1	Week 17 of sediment exposure	n/a	adult	Merulina	scabricula	plate	n/s	n/s	n/s	Pacific	43	El Nido, Palawan Islands, Philippines	Field	manipulative	n/a	n/a	transplanted at 7.5m depth	n/r	11deg07'N	119deg24'E	washed, dried, marine-origin sediment	20.8	mg/cm2/day	20.8	n/a	n/r	n/r	n/r	7.6	7.6	s.e.	17	week	119	p 182 of Methods	Tissue mortality rate	29.2	% necrosis	mean	4	colonies	-10.4	68.8	39.6	39.6	n/r	17
DS08a	Hodgson (1989) PhD Chapter IV - field component	1	Week 0 - pre-sediment exposure	n/a	adult	Echinopora	mammiformis	plate	n/s	n/s	n/s	Pacific	43	El Nido, Palawan Islands, Philippines	Field	manipulative	n/a	n/a	transplanted at 7.5m depth	n/r	11deg07'N	119deg24'E	washed, dried, marine-origin sediment	0	mg/cm2/day	0	n/a	n/r	n/r	n/r	7.6	7.6	s.e.	0	week	0	p 182 of Methods	Tissue mortality rate	0	% necrosis	mean	4	colonies	0	0	0	0	n/r	0
DS08a	Hodgson (1989) PhD Chapter IV - field component	1	Week 3 of sediment exposure	n/a	adult	Echinopora	mammiformis	plate	n/s	n/s	n/s	Pacific	43	El Nido, Palawan Islands, Philippines	Field	manipulative	n/a	n/a	transplanted at 7.5m depth	n/r	11deg07'N	119deg24'E	washed, dried, marine-origin sediment	20.8	mg/cm2/day	20.8	n/a	n/r	n/r	n/r	7.6	7.6	s.e.	3	week	21	p 182 of Methods	Tissue mortality rate	0	% necrosis	mean	4	colonies	0	0	0	0	n/r	3
DS08a	Hodgson (1989) PhD Chapter IV - field component	1	Week 4 of sediment exposure	n/a	adult	Echinopora	mammiformis	plate	n/s	n/s	n/s	Pacific	43	El Nido, Palawan Islands, Philippines	Field	manipulative	n/a	n/a	transplanted at 7.5m depth	n/r	11deg07'N	119deg24'E	washed, dried, marine-origin sediment	20.8	mg/cm2/day	20.8	n/a	n/r	n/r	n/r	7.6	7.6	s.e.	4	week	28	p 182 of Methods	Tissue mortality rate	25.6	% necrosis	mean	4	colonies	-13.9	65.1	39.5	39.5	n/r	4
DS08a	Hodgson (1989) PhD Chapter IV - field component	1	Week 6 of sediment exposure	n/a	adult	Echinopora	mammiformis	plate	n/s	n/s	n/s	Pacific	43	El Nido, Palawan Islands, Philippines	Field	manipulative	n/a	n/a	transplanted at 7.5m depth	n/r	11deg07'N	119deg24'E	washed, dried, marine-origin sediment	20.8	mg/cm2/day	20.8	n/a	n/r	n/r	n/r	7.6	7.6	s.e.	6	week	42	p 182 of Methods	Tissue mortality rate	25.6	% necrosis	mean	4	colonies	-13.9	65.1	39.5	39.5	n/r	6
DS08a	Hodgson (1989) PhD Chapter IV - field component	1	Week 8 of sediment exposure	n/a	adult	Echinopora	mammiformis	plate	n/s	n/s	n/s	Pacific	43	El Nido, Palawan Islands, Philippines	Field	manipulative	n/a	n/a	transplanted at 7.5m depth	n/r	11deg07'N	119deg24'E	washed, dried, marine-origin sediment	20.8	mg/cm2/day	20.8	n/a	n/r	n/r	n/r	7.6	7.6	s.e.	8	week	56	p 182 of Methods	Tissue mortality rate	25.6	% necrosis	mean	4	colonies	-13.9	65.1	39.5	39.5	n/r	8
DS08a	Hodgson (1989) PhD Chapter IV - field component	1	Week 12 of sediment exposure	n/a	adult	Echinopora	mammiformis	plate	n/s	n/s	n/s	Pacific	43	El Nido, Palawan Islands, Philippines	Field	manipulative	n/a	n/a	transplanted at 7.5m depth	n/r	11deg07'N	119deg24'E	washed, dried, marine-origin sediment	20.8	mg/cm2/day	20.8	n/a	n/r	n/r	n/r	7.6	7.6	s.e.	12	week	84	p 182 of Methods	Tissue mortality rate	25.6	% necrosis	mean	4	colonies	-13.9	65.1	39.5	39.5	n/r	12
DS08a	Hodgson (1989) PhD Chapter IV - field component	1	Week 17 of sediment exposure	n/a	adult	Echinopora	mammiformis	plate	n/s	n/s	n/s	Pacific	43	El Nido, Palawan Islands, Philippines	Field	manipulative	n/a	n/a	transplanted at 7.5m depth	n/r	11deg07'N	119deg24'E	washed, dried, marine-origin sediment	20.8	mg/cm2/day	20.8	n/a	n/r	n/r	n/r	7.6	7.6	s.e.	17	week	119	p 182 of Methods	Tissue mortality rate	25.6	% necrosis	mean	4	colonies	-13.9	65.1	39.5	39.5	n/r	17
DS08a	Hodgson (1989) PhD Chapter IV - field component	1	Week 0 - pre-sediment exposure	n/a	adult	Porites	sillimaniana	ramose	n/s	n/s	n/s	Pacific	43	El Nido, Palawan Islands, Philippines	Field	manipulative	n/a	n/a	transplanted at 7.5m depth	n/r	11deg07'N	119deg24'E	washed, dried, marine-origin sediment	0	mg/cm2/day	0	n/a	n/r	n/r	n/r	7.6	7.6	s.e.	0	week	0	p 182 of Methods	Tissue mortality rate	0	% necrosis	mean	4	colonies	0	0	0	0	n/r	0
DS08a	Hodgson (1989) PhD Chapter IV - field component	1	Week 3 of sediment exposure	n/a	adult	Porites	sillimaniana	ramose	n/s	n/s	n/s	Pacific	43	El Nido, Palawan Islands, Philippines	Field	manipulative	n/a	n/a	transplanted at 7.5m depth	n/r	11deg07'N	119deg24'E	washed, dried, marine-origin sediment	20.8	mg/cm2/day	20.8	n/a	n/r	n/r	n/r	7.6	7.6	s.e.	3	week	21	p 182 of Methods	Tissue mortality rate	0	% necrosis	mean	4	colonies	0	0	0	0	n/r	3
DS08a	Hodgson (1989) PhD Chapter IV - field component	1	Week 4 of sediment exposure	n/a	adult	Porites	sillimaniana	ramose	n/s	n/s	n/s	Pacific	43	El Nido, Palawan Islands, Philippines	Field	manipulative	n/a	n/a	transplanted at 7.5m depth	n/r	11deg07'N	119deg24'E	washed, dried, marine-origin sediment	20.8	mg/cm2/day	20.8	n/a	n/r	n/r	n/r	7.6	7.6	s.e.	4	week	28	p 182 of Methods	Tissue mortality rate	10	% necrosis	mean	4	colonies	-0.3	20.3	10.3	10.3	n/r	4
DS08a	Hodgson (1989) PhD Chapter IV - field component	1	Week 6 of sediment exposure	n/a	adult	Porites	sillimaniana	ramose	n/s	n/s	n/s	Pacific	43	El Nido, Palawan Islands, Philippines	Field	manipulative	n/a	n/a	transplanted at 7.5m depth	n/r	11deg07'N	119deg24'E	washed, dried, marine-origin sediment	20.8	mg/cm2/day	20.8	n/a	n/r	n/r	n/r	7.6	7.6	s.e.	6	week	42	p 182 of Methods	Tissue mortality rate	10	% necrosis	mean	4	colonies	10	10	0	0	n/r	6
DS08a	Hodgson (1989) PhD Chapter IV - field component	1	Week 12 of sediment exposure	n/a	adult	Porites	sillimaniana	ramose	n/s	n/s	n/s	Pacific	43	El Nido, Palawan Islands, Philippines	Field	manipulative	n/a	n/a	transplanted at 7.5m depth	n/r	11deg07'N	119deg24'E	washed, dried, marine-origin sediment	20.8	mg/cm2/day	20.8	n/a	n/r	n/r	n/r	7.6	7.6	s.e.	12	week	84	p 182 of Methods	Tissue mortality rate	10	% necrosis	mean	4	colonies	10	10	0	0	n/r	12
DS08a	Hodgson (1989) PhD Chapter IV - field component	1	Week 17 of sediment exposure	n/a	adult	Porites	sillimaniana	ramose	n/s	n/s	n/s	Pacific	43	El Nido, Palawan Islands, Philippines	Field	manipulative	n/a	n/a	transplanted at 7.5m depth	n/r	11deg07'N	119deg24'E	washed, dried, marine-origin sediment	20.8	mg/cm2/day	20.8	n/a	n/r	n/r	n/r	7.6	7.6	s.e.	17	week	119	p 182 of Methods	Tissue mortality rate	10	% necrosis	mean	4	colonies	2.1	17.9	7.9	7.9	n/r	17
DS08a	Hodgson (1989) PhD Chapter IV - field component	1	Week 0 - pre-sediment exposure	n/a	adult	Montipora	corbettensis	plate	n/s	n/s	n/s	Pacific	43	El Nido, Palawan Islands, Philippines	Field	manipulative	n/a	n/a	transplanted at 7.5m depth	n/r	11deg07'N	119deg24'E	washed, dried, marine-origin sediment	0	mg/cm2/day	0	n/a	n/r	n/r	n/r	7.6	7.6	s.e.	0	week	0	p 182 of Methods	Tissue mortality rate	0	% necrosis	mean	4	colonies	0	0	0	0	n/r	0
DS08a	Hodgson (1989) PhD Chapter IV - field component	1	Week 2 of sediment exposure	n/a	adult	Montipora	corbettensis	plate	n/s	n/s	n/s	Pacific	43	El Nido, Palawan Islands, Philippines	Field	manipulative	n/a	n/a	transplanted at 7.5m depth	n/r	11deg07'N	119deg24'E	washed, dried, marine-origin sediment	20.8	mg/cm2/day	20.8	n/a	n/r	n/r	n/r	7.6	7.6	s.e.	2	week	14	p 182 of Methods	Tissue mortality rate	0	% necrosis	mean	4	colonies	0	0	0	0	n/r	2
DS08a	Hodgson (1989) PhD Chapter IV - field component	1	Week 4 of sediment exposure	n/a	adult	Montipora	corbettensis	plate	n/s	n/s	n/s	Pacific	43	El Nido, Palawan Islands, Philippines	Field	manipulative	n/a	n/a	transplanted at 7.5m depth	n/r	11deg07'N	119deg24'E	washed, dried, marine-origin sediment	20.8	mg/cm2/day	20.8	n/a	n/r	n/r	n/r	7.6	7.6	s.e.	4	week	28	p 182 of Methods	Tissue mortality rate	20.3	% necrosis	mean	4	colonies	8.8	31.8	11.5	11.5	n/r	4
DS08a	Hodgson (1989) PhD Chapter IV - field component	1	Week 6 of sediment exposure	n/a	adult	Montipora	corbettensis	plate	n/s	n/s	n/s	Pacific	43	El Nido, Palawan Islands, Philippines	Field	manipulative	n/a	n/a	transplanted at 7.5m depth	n/r	11deg07'N	119deg24'E	washed, dried, marine-origin sediment	20.8	mg/cm2/day	20.8	n/a	n/r	n/r	n/r	7.6	7.6	s.e.	6	week	42	p 182 of Methods	Tissue mortality rate	29.7	% necrosis	mean	4	colonies	18.1	41.3	11.6	11.6	n/r	6
DS08a	Hodgson (1989) PhD Chapter IV - field component	1	Week 8 of sediment exposure	n/a	adult	Montipora	corbettensis	plate	n/s	n/s	n/s	Pacific	43	El Nido, Palawan Islands, Philippines	Field	manipulative	n/a	n/a	transplanted at 7.5m depth	n/r	11deg07'N	119deg24'E	washed, dried, marine-origin sediment	20.8	mg/cm2/day	20.8	n/a	n/r	n/r	n/r	7.6	7.6	s.e.	8	week	56	p 182 of Methods	Tissue mortality rate	49.3	% necrosis	mean	4	colonies	37.7	60.9	11.6	11.6	n/r	8
DS08a	Hodgson (1989) PhD Chapter IV - field component	1	Week 10 of sediment exposure	n/a	adult	Montipora	corbettensis	plate	n/s	n/s	n/s	Pacific	43	El Nido, Palawan Islands, Philippines	Field	manipulative	n/a	n/a	transplanted at 7.5m depth	n/r	11deg07'N	119deg24'E	washed, dried, marine-origin sediment	20.8	mg/cm2/day	20.8	n/a	n/r	n/r	n/r	7.6	7.6	s.e.	10	week	70	p 182 of Methods	Tissue mortality rate	50	% necrosis	mean	4	colonies	39.9	60.1	10.1	10.1	n/r	10
DS08a	Hodgson (1989) PhD Chapter IV - field component	1	Week 13 of sediment exposure	n/a	adult	Montipora	corbettensis	plate	n/s	n/s	n/s	Pacific	43	El Nido, Palawan Islands, Philippines	Field	manipulative	n/a	n/a	transplanted at 7.5m depth	n/r	11deg07'N	119deg24'E	washed, dried, marine-origin sediment	20.8	mg/cm2/day	20.8	n/a	n/r	n/r	n/r	7.6	7.6	s.e.	13	week	91	p 182 of Methods	Tissue mortality rate	60.9	% necrosis	mean	4	colonies	39.2	82.6	21.7	21.7	n/r	13
DS08a	Hodgson (1989) PhD Chapter IV - field component	1	Week 15 of sediment exposure	n/a	adult	Montipora	corbettensis	plate	n/s	n/s	n/s	Pacific	43	El Nido, Palawan Islands, Philippines	Field	manipulative	n/a	n/a	transplanted at 7.5m depth	n/r	11deg07'N	119deg24'E	washed, dried, marine-origin sediment	20.8	mg/cm2/day	20.8	n/a	n/r	n/r	n/r	7.6	7.6	s.e.	15	week	105	p 182 of Methods	Tissue mortality rate	60.9	% necrosis	mean	4	colonies	39.2	82.6	21.7	21.7	n/r	15
DS08a	Hodgson (1989) PhD Chapter IV - field component	1	Week 17 of sediment exposure	n/a	adult	Montipora	corbettensis	plate	n/s	n/s	n/s	Pacific	43	El Nido, Palawan Islands, Philippines	Field	manipulative	n/a	n/a	transplanted at 7.5m depth	n/r	11deg07'N	119deg24'E	washed, dried, marine-origin sediment	20.8	mg/cm2/day	20.8	n/a	n/r	n/r	n/r	7.6	7.6	s.e.	17	week	119	p 182 of Methods	Tissue mortality rate	71	% necrosis	mean	4	colonies	51.4	90.6	19.6	19.6	n/r	17
DS08a	Hodgson (1989) PhD Chapter IV - field component	1	Week 0 - pre-sediment exposure	n/a	adult	Cyphastrea	microphthalma	massive	n/s	n/s	n/s	Pacific	43	El Nido, Palawan Islands, Philippines	Field	manipulative	n/a	n/a	transplanted at 7.5m depth	n/r	11deg07'N	119deg24'E	washed, dried, marine-origin sediment	0	mg/cm2/day	0	n/a	n/r	n/r	n/r	7.6	7.6	s.e.	0	week	0	p 182 of Methods	Tissue mortality rate	0	% necrosis	mean	4	colonies	0	0	0	0	n/r	0
DS08a	Hodgson (1989) PhD Chapter IV - field component	1	Week 2 of sediment exposure	n/a	adult	Cyphastrea	microphthalma	massive	n/s	n/s	n/s	Pacific	43	El Nido, Palawan Islands, Philippines	Field	manipulative	n/a	n/a	transplanted at 7.5m depth	n/r	11deg07'N	119deg24'E	washed, dried, marine-origin sediment	20.8	mg/cm2/day	20.8	n/a	n/r	n/r	n/r	7.6	7.6	s.e.	2	week	14	p 182 of Methods	Tissue mortality rate	0	% necrosis	mean	4	colonies	0	0	0	0	n/r	2
DS08a	Hodgson (1989) PhD Chapter IV - field component	1	Week 3 of sediment exposure	n/a	adult	Cyphastrea	microphthalma	massive	n/s	n/s	n/s	Pacific	43	El Nido, Palawan Islands, Philippines	Field	manipulative	n/a	n/a	transplanted at 7.5m depth	n/r	11deg07'N	119deg24'E	washed, dried, marine-origin sediment	20.8	mg/cm2/day	20.8	n/a	n/r	n/r	n/r	7.6	7.6	s.e.	3	week	21	p 182 of Methods	Tissue mortality rate	9.6	% necrosis	mean	4	colonies	9.6	9.6	0	0	n/r	3
DS08a	Hodgson (1989) PhD Chapter IV - field component	1	Week 5 of sediment exposure	n/a	adult	Cyphastrea	microphthalma	massive	n/s	n/s	n/s	Pacific	43	El Nido, Palawan Islands, Philippines	Field	manipulative	n/a	n/a	transplanted at 7.5m depth	n/r	11deg07'N	119deg24'E	washed, dried, marine-origin sediment	20.8	mg/cm2/day	20.8	n/a	n/r	n/r	n/r	7.6	7.6	s.e.	5	week	35	p 182 of Methods	Tissue mortality rate	9.6	% necrosis	mean	4	colonies	9.6	9.6	0	0	n/r	5
DS08a	Hodgson (1989) PhD Chapter IV - field component	1	Week 7 of sediment exposure	n/a	adult	Cyphastrea	microphthalma	massive	n/s	n/s	n/s	Pacific	43	El Nido, Palawan Islands, Philippines	Field	manipulative	n/a	n/a	transplanted at 7.5m depth	n/r	11deg07'N	119deg24'E	washed, dried, marine-origin sediment	20.8	mg/cm2/day	20.8	n/a	n/r	n/r	n/r	7.6	7.6	s.e.	7	week	49	p 182 of Methods	Tissue mortality rate	9.6	% necrosis	mean	4	colonies	9.6	9.6	0	0	n/r	7
DS08a	Hodgson (1989) PhD Chapter IV - field component	1	Week 13 of sediment exposure	n/a	adult	Cyphastrea	microphthalma	massive	n/s	n/s	n/s	Pacific	43	El Nido, Palawan Islands, Philippines	Field	manipulative	n/a	n/a	transplanted at 7.5m depth	n/r	11deg07'N	119deg24'E	washed, dried, marine-origin sediment	20.8	mg/cm2/day	20.8	n/a	n/r	n/r	n/r	7.6	7.6	s.e.	13	week	91	p 182 of Methods	Tissue mortality rate	9.6	% necrosis	mean	4	colonies	9.6	9.6	0	0	n/r	13
DS08a	Hodgson (1989) PhD Chapter IV - field component	1	Week 17 of sediment exposure	n/a	adult	Cyphastrea	microphthalma	massive	n/s	n/s	n/s	Pacific	43	El Nido, Palawan Islands, Philippines	Field	manipulative	n/a	n/a	transplanted at 7.5m depth	n/r	11deg07'N	119deg24'E	washed, dried, marine-origin sediment	20.8	mg/cm2/day	20.8	n/a	n/r	n/r	n/r	7.6	7.6	s.e.	17	week	119	p 182 of Methods	Tissue mortality rate	9.6	% necrosis	mean	4	colonies	9.6	9.6	0	0	n/r	17
DS08a	Hodgson (1989) PhD Chapter IV - field component	1	Week 0 - pre-sediment exposure	n/a	adult	Favites	abdita	massive	n/s	n/s	n/s	Pacific	43	El Nido, Palawan Islands, Philippines	Field	manipulative	n/a	n/a	transplanted at 7.5m depth	n/r	11deg07'N	119deg24'E	washed, dried, marine-origin sediment	0	mg/cm2/day	0	n/a	n/r	n/r	n/r	7.6	7.6	s.e.	0	week	0	p 182 of Methods	Tissue mortality rate	0	% necrosis	mean	4	colonies	0	0	0	0	n/r	0
DS08a	Hodgson (1989) PhD Chapter IV - field component	1	Week 2 of sediment exposure	n/a	adult	Favites	abdita	massive	n/s	n/s	n/s	Pacific	43	El Nido, Palawan Islands, Philippines	Field	manipulative	n/a	n/a	transplanted at 7.5m depth	n/r	11deg07'N	119deg24'E	washed, dried, marine-origin sediment	20.8	mg/cm2/day	20.8	n/a	n/r	n/r	n/r	7.6	7.6	s.e.	2	week	14	p 182 of Methods	Tissue mortality rate	0	% necrosis	mean	4	colonies	0	0	0	0	n/r	2
DS08a	Hodgson (1989) PhD Chapter IV - field component	1	Week 4 of sediment exposure	n/a	adult	Favites	abdita	massive	n/s	n/s	n/s	Pacific	43	El Nido, Palawan Islands, Philippines	Field	manipulative	n/a	n/a	transplanted at 7.5m depth	n/r	11deg07'N	119deg24'E	washed, dried, marine-origin sediment	20.8	mg/cm2/day	20.8	n/a	n/r	n/r	n/r	7.6	7.6	s.e.	4	week	28	p 182 of Methods	Tissue mortality rate	0	% necrosis	mean	4	colonies	0	0	0	0	n/r	4
DS08a	Hodgson (1989) PhD Chapter IV - field component	1	Week 6 of sediment exposure	n/a	adult	Favites	abdita	massive	n/s	n/s	n/s	Pacific	43	El Nido, Palawan Islands, Philippines	Field	manipulative	n/a	n/a	transplanted at 7.5m depth	n/r	11deg07'N	119deg24'E	washed, dried, marine-origin sediment	20.8	mg/cm2/day	20.8	n/a	n/r	n/r	n/r	7.6	7.6	s.e.	6	week	42	p 182 of Methods	Tissue mortality rate	0	% necrosis	mean	4	colonies	0	0	0	0	n/r	6
DS08a	Hodgson (1989) PhD Chapter IV - field component	1	Week 8 of sediment exposure	n/a	adult	Favites	abdita	massive	n/s	n/s	n/s	Pacific	43	El Nido, Palawan Islands, Philippines	Field	manipulative	n/a	n/a	transplanted at 7.5m depth	n/r	11deg07'N	119deg24'E	washed, dried, marine-origin sediment	20.8	mg/cm2/day	20.8	n/a	n/r	n/r	n/r	7.6	7.6	s.e.	8	week	56	p 182 of Methods	Tissue mortality rate	10.3	% necrosis	mean	4	colonies	-4.4	25	14.7	14.7	n/r	8
DS08a	Hodgson (1989) PhD Chapter IV - field component	1	Week 10 of sediment exposure	n/a	adult	Favites	abdita	massive	n/s	n/s	n/s	Pacific	43	El Nido, Palawan Islands, Philippines	Field	manipulative	n/a	n/a	transplanted at 7.5m depth	n/r	11deg07'N	119deg24'E	washed, dried, marine-origin sediment	20.8	mg/cm2/day	20.8	n/a	n/r	n/r	n/r	7.6	7.6	s.e.	10	week	70	p 182 of Methods	Tissue mortality rate	10.3	% necrosis	mean	4	colonies	-4.4	25	14.7	14.7	n/r	10
DS08a	Hodgson (1989) PhD Chapter IV - field component	1	Week 14 of sediment exposure	n/a	adult	Favites	abdita	massive	n/s	n/s	n/s	Pacific	43	El Nido, Palawan Islands, Philippines	Field	manipulative	n/a	n/a	transplanted at 7.5m depth	n/r	11deg07'N	119deg24'E	washed, dried, marine-origin sediment	20.8	mg/cm2/day	20.8	n/a	n/r	n/r	n/r	7.6	7.6	s.e.	14	week	98	p 182 of Methods	Tissue mortality rate	10.3	% necrosis	mean	4	colonies	-4.4	25	14.7	14.7	n/r	14
DS08a	Hodgson (1989) PhD Chapter IV - field component	1	Week 17 of sediment exposure	n/a	adult	Favites	abdita	massive	n/s	n/s	n/s	Pacific	43	El Nido, Palawan Islands, Philippines	Field	manipulative	n/a	n/a	transplanted at 7.5m depth	n/r	11deg07'N	119deg24'E	washed, dried, marine-origin sediment	20.8	mg/cm2/day	20.8	n/a	n/r	n/r	n/r	7.6	7.6	s.e.	17	week	119	p 182 of Methods	Tissue mortality rate	10.3	% necrosis	mean	4	colonies	-4.4	25	14.7	14.7	n/r	17
DS08a	Hodgson (1989) PhD Chapter IV - field component	1	Week 0 - pre-sediment exposure	n/a	adult	Galaxea	horrescens	ramose	n/s	n/s	n/s	Pacific	43	El Nido, Palawan Islands, Philippines	Field	manipulative	n/a	n/a	transplanted at 7.5m depth	n/r	11deg07'N	119deg24'E	washed, dried, marine-origin sediment	0	mg/cm2/day	0	n/a	n/r	n/r	n/r	7.6	7.6	s.e.	0	week	0	p 182 of Methods	Tissue mortality rate	0	% necrosis	mean	4	colonies	0	0	0	0	n/r	0
DS08a	Hodgson (1989) PhD Chapter IV - field component	1	Week 2 of sediment exposure	n/a	adult	Galaxea	horrescens	ramose	n/s	n/s	n/s	Pacific	43	El Nido, Palawan Islands, Philippines	Field	manipulative	n/a	n/a	transplanted at 7.5m depth	n/r	11deg07'N	119deg24'E	washed, dried, marine-origin sediment	20.8	mg/cm2/day	20.8	n/a	n/r	n/r	n/r	7.6	7.6	s.e.	2	week	14	p 182 of Methods	Tissue mortality rate	0	% necrosis	mean	4	colonies	0	0	0	0	n/r	2
DS08a	Hodgson (1989) PhD Chapter IV - field component	1	Week 6 of sediment exposure	n/a	adult	Galaxea	horrescens	ramose	n/s	n/s	n/s	Pacific	43	El Nido, Palawan Islands, Philippines	Field	manipulative	n/a	n/a	transplanted at 7.5m depth	n/r	11deg07'N	119deg24'E	washed, dried, marine-origin sediment	20.8	mg/cm2/day	20.8	n/a	n/r	n/r	n/r	7.6	7.6	s.e.	6	week	42	p 182 of Methods	Tissue mortality rate	0	% necrosis	mean	4	colonies	0	0	0	0	n/r	6
DS08a	Hodgson (1989) PhD Chapter IV - field component	1	Week 8 of sediment exposure	n/a	adult	Galaxea	horrescens	ramose	n/s	n/s	n/s	Pacific	43	El Nido, Palawan Islands, Philippines	Field	manipulative	n/a	n/a	transplanted at 7.5m depth	n/r	11deg07'N	119deg24'E	washed, dried, marine-origin sediment	20.8	mg/cm2/day	20.8	n/a	n/r	n/r	n/r	7.6	7.6	s.e.	8	week	56	p 182 of Methods	Tissue mortality rate	23.5	% necrosis	mean	4	colonies	2.9	44.1	20.6	20.6	n/r	8
DS08a	Hodgson (1989) PhD Chapter IV - field component	1	Week 10 of sediment exposure	n/a	adult	Galaxea	horrescens	ramose	n/s	n/s	n/s	Pacific	43	El Nido, Palawan Islands, Philippines	Field	manipulative	n/a	n/a	transplanted at 7.5m depth	n/r	11deg07'N	119deg24'E	washed, dried, marine-origin sediment	20.8	mg/cm2/day	20.8	n/a	n/r	n/r	n/r	7.6	7.6	s.e.	10	week	70	p 182 of Methods	Tissue mortality rate	23.5	% necrosis	mean	4	colonies	2.9	44.1	20.6	20.6	n/r	10
DS08a	Hodgson (1989) PhD Chapter IV - field component	1	Week 12 of sediment exposure	n/a	adult	Galaxea	horrescens	ramose	n/s	n/s	n/s	Pacific	43	El Nido, Palawan Islands, Philippines	Field	manipulative	n/a	n/a	transplanted at 7.5m depth	n/r	11deg07'N	119deg24'E	washed, dried, marine-origin sediment	20.8	mg/cm2/day	20.8	n/a	n/r	n/r	n/r	7.6	7.6	s.e.	12	week	84	p 182 of Methods	Tissue mortality rate	38.2	% necrosis	mean	4	colonies	6.5	69.9	31.7	31.7	n/r	12
DS08a	Hodgson (1989) PhD Chapter IV - field component	1	Week 17 of sediment exposure	n/a	adult	Galaxea	horrescens	ramose	n/s	n/s	n/s	Pacific	43	El Nido, Palawan Islands, Philippines	Field	manipulative	n/a	n/a	transplanted at 7.5m depth	n/r	11deg07'N	119deg24'E	washed, dried, marine-origin sediment	20.8	mg/cm2/day	20.8	n/a	n/r	n/r	n/r	7.6	7.6	s.e.	17	week	119	p 182 of Methods	Tissue mortality rate	38.2	% necrosis	mean	4	colonies	6.5	69.9	31.7	31.7	n/r	17
DS08a	Hodgson (1989) PhD Chapter IV - field component	1	Week 0 - pre-sediment exposure	n/a	adult	Hydnophora	microconos	massive	n/s	n/s	n/s	Pacific	43	El Nido, Palawan Islands, Philippines	Field	manipulative	n/a	n/a	transplanted at 7.5m depth	n/r	11deg07'N	119deg24'E	washed, dried, marine-origin sediment	0	mg/cm2/day	0	n/a	n/r	n/r	n/r	7.6	7.6	s.e.	0	week	0	p 182 of Methods	Tissue mortality rate	0	% necrosis	mean	4	colonies	0	0	0	0	n/r	0
DS08a	Hodgson (1989) PhD Chapter IV - field component	1	Week 2 of sediment exposure	n/a	adult	Hydnophora	microconos	massive	n/s	n/s	n/s	Pacific	43	El Nido, Palawan Islands, Philippines	Field	manipulative	n/a	n/a	transplanted at 7.5m depth	n/r	11deg07'N	119deg24'E	washed, dried, marine-origin sediment	20.8	mg/cm2/day	20.8	n/a	n/r	n/r	n/r	7.6	7.6	s.e.	2	week	14	p 182 of Methods	Tissue mortality rate	0	% necrosis	mean	4	colonies	0	0	0	0	n/r	2
DS08a	Hodgson (1989) PhD Chapter IV - field component	1	Week 4 of sediment exposure	n/a	adult	Hydnophora	microconos	massive	n/s	n/s	n/s	Pacific	43	El Nido, Palawan Islands, Philippines	Field	manipulative	n/a	n/a	transplanted at 7.5m depth	n/r	11deg07'N	119deg24'E	washed, dried, marine-origin sediment	20.8	mg/cm2/day	20.8	n/a	n/r	n/r	n/r	7.6	7.6	s.e.	4	week	28	p 182 of Methods	Tissue mortality rate	0	% necrosis	mean	4	colonies	0	0	0	0	n/r	4
DS08a	Hodgson (1989) PhD Chapter IV - field component	1	Week 6 of sediment exposure	n/a	adult	Hydnophora	microconos	massive	n/s	n/s	n/s	Pacific	43	El Nido, Palawan Islands, Philippines	Field	manipulative	n/a	n/a	transplanted at 7.5m depth	n/r	11deg07'N	119deg24'E	washed, dried, marine-origin sediment	20.8	mg/cm2/day	20.8	n/a	n/r	n/r	n/r	7.6	7.6	s.e.	6	week	42	p 182 of Methods	Tissue mortality rate	0	% necrosis	mean	4	colonies	0	0	0	0	n/r	6
DS08a	Hodgson (1989) PhD Chapter IV - field component	1	Week 8 of sediment exposure	n/a	adult	Hydnophora	microconos	massive	n/s	n/s	n/s	Pacific	43	El Nido, Palawan Islands, Philippines	Field	manipulative	n/a	n/a	transplanted at 7.5m depth	n/r	11deg07'N	119deg24'E	washed, dried, marine-origin sediment	20.8	mg/cm2/day	20.8	n/a	n/r	n/r	n/r	7.6	7.6	s.e.	8	week	56	p 182 of Methods	Tissue mortality rate	2.8	% necrosis	mean	4	colonies	2.8	2.8	0	0	n/r	8
DS08a	Hodgson (1989) PhD Chapter IV - field component	1	Week 10 of sediment exposure	n/a	adult	Hydnophora	microconos	massive	n/s	n/s	n/s	Pacific	43	El Nido, Palawan Islands, Philippines	Field	manipulative	n/a	n/a	transplanted at 7.5m depth	n/r	11deg07'N	119deg24'E	washed, dried, marine-origin sediment	20.8	mg/cm2/day	20.8	n/a	n/r	n/r	n/r	7.6	7.6	s.e.	10	week	70	p 182 of Methods	Tissue mortality rate	2.8	% necrosis	mean	4	colonies	2.8	2.8	0	0	n/r	10
DS08a	Hodgson (1989) PhD Chapter IV - field component	1	Week 12 of sediment exposure	n/a	adult	Hydnophora	microconos	massive	n/s	n/s	n/s	Pacific	43	El Nido, Palawan Islands, Philippines	Field	manipulative	n/a	n/a	transplanted at 7.5m depth	n/r	11deg07'N	119deg24'E	washed, dried, marine-origin sediment	20.8	mg/cm2/day	20.8	n/a	n/r	n/r	n/r	7.6	7.6	s.e.	12	week	84	p 182 of Methods	Tissue mortality rate	8.6	% necrosis	mean	4	colonies	8.6	8.6	0	0	n/r	12
DS08a	Hodgson (1989) PhD Chapter IV - field component	1	Week 17 of sediment exposure	n/a	adult	Hydnophora	microconos	massive	n/s	n/s	n/s	Pacific	43	El Nido, Palawan Islands, Philippines	Field	manipulative	n/a	n/a	transplanted at 7.5m depth	n/r	11deg07'N	119deg24'E	washed, dried, marine-origin sediment	20.8	mg/cm2/day	20.8	n/a	n/r	n/r	n/r	7.6	7.6	s.e.	17	week	119	p 182 of Methods	Tissue mortality rate	8.6	% necrosis	mean	4	colonies	8.6	8.6	0	0	n/r	17
DS08a	Hodgson (1989) PhD Chapter IV - field component	1	Week 0 - pre-sediment exposure	n/a	adult	Symphyllia	radians	massive	n/s	n/s	n/s	Pacific	43	El Nido, Palawan Islands, Philippines	Field	manipulative	n/a	n/a	transplanted at 7.5m depth	n/r	11deg07'N	119deg24'E	washed, dried, marine-origin sediment	0	mg/cm2/day	0	n/a	n/r	n/r	n/r	7.6	7.6	s.e.	0	week	0	p 182 of Methods	Tissue mortality rate	0	% necrosis	mean	4	colonies	0	0	0	0	n/r	0
DS08a	Hodgson (1989) PhD Chapter IV - field component	1	Week 2 of sediment exposure	n/a	adult	Symphyllia	radians	massive	n/s	n/s	n/s	Pacific	43	El Nido, Palawan Islands, Philippines	Field	manipulative	n/a	n/a	transplanted at 7.5m depth	n/r	11deg07'N	119deg24'E	washed, dried, marine-origin sediment	20.8	mg/cm2/day	20.8	n/a	n/r	n/r	n/r	7.6	7.6	s.e.	2	week	14	p 182 of Methods	Tissue mortality rate	0	% necrosis	mean	4	colonies	0	0	0	0	n/r	2
DS08a	Hodgson (1989) PhD Chapter IV - field component	1	Week 4 of sediment exposure	n/a	adult	Symphyllia	radians	massive	n/s	n/s	n/s	Pacific	43	El Nido, Palawan Islands, Philippines	Field	manipulative	n/a	n/a	transplanted at 7.5m depth	n/r	11deg07'N	119deg24'E	washed, dried, marine-origin sediment	20.8	mg/cm2/day	20.8	n/a	n/r	n/r	n/r	7.6	7.6	s.e.	4	week	28	p 182 of Methods	Tissue mortality rate	0	% necrosis	mean	4	colonies	0	0	0	0	n/r	4
DS08a	Hodgson (1989) PhD Chapter IV - field component	1	Week 6 of sediment exposure	n/a	adult	Symphyllia	radians	massive	n/s	n/s	n/s	Pacific	43	El Nido, Palawan Islands, Philippines	Field	manipulative	n/a	n/a	transplanted at 7.5m depth	n/r	11deg07'N	119deg24'E	washed, dried, marine-origin sediment	20.8	mg/cm2/day	20.8	n/a	n/r	n/r	n/r	7.6	7.6	s.e.	6	week	42	p 182 of Methods	Tissue mortality rate	0	% necrosis	mean	4	colonies	0	0	0	0	n/r	6
DS08a	Hodgson (1989) PhD Chapter IV - field component	1	Week 8 of sediment exposure	n/a	adult	Symphyllia	radians	massive	n/s	n/s	n/s	Pacific	43	El Nido, Palawan Islands, Philippines	Field	manipulative	n/a	n/a	transplanted at 7.5m depth	n/r	11deg07'N	119deg24'E	washed, dried, marine-origin sediment	20.8	mg/cm2/day	20.8	n/a	n/r	n/r	n/r	7.6	7.6	s.e.	8	week	56	p 182 of Methods	Tissue mortality rate	11	% necrosis	mean	4	colonies	1	21	10	10	n/r	8
DS08a	Hodgson (1989) PhD Chapter IV - field component	1	Week 10 of sediment exposure	n/a	adult	Symphyllia	radians	massive	n/s	n/s	n/s	Pacific	43	El Nido, Palawan Islands, Philippines	Field	manipulative	n/a	n/a	transplanted at 7.5m depth	n/r	11deg07'N	119deg24'E	washed, dried, marine-origin sediment	20.8	mg/cm2/day	20.8	n/a	n/r	n/r	n/r	7.6	7.6	s.e.	10	week	70	p 182 of Methods	Tissue mortality rate	11	% necrosis	mean	4	colonies	1	21	10	10	n/r	10
DS08a	Hodgson (1989) PhD Chapter IV - field component	1	Week 12 of sediment exposure	n/a	adult	Symphyllia	radians	massive	n/s	n/s	n/s	Pacific	43	El Nido, Palawan Islands, Philippines	Field	manipulative	n/a	n/a	transplanted at 7.5m depth	n/r	11deg07'N	119deg24'E	washed, dried, marine-origin sediment	20.8	mg/cm2/day	20.8	n/a	n/r	n/r	n/r	7.6	7.6	s.e.	12	week	84	p 182 of Methods	Tissue mortality rate	31.7	% necrosis	mean	4	colonies	12.9	50.5	18.8	18.8	n/r	12
DS08a	Hodgson (1989) PhD Chapter IV - field component	1	Week 18 of sediment exposure	n/a	adult	Symphyllia	radians	massive	n/s	n/s	n/s	Pacific	43	El Nido, Palawan Islands, Philippines	Field	manipulative	n/a	n/a	transplanted at 7.5m depth	n/r	11deg07'N	119deg24'E	washed, dried, marine-origin sediment	20.8	mg/cm2/day	20.8	n/a	n/r	n/r	n/r	7.6	7.6	s.e.	18	week	126	p 182 of Methods	Tissue mortality rate	31.7	% necrosis	mean	4	colonies	12.9	50.5	18.8	18.8	n/r	18
DS08a	Hodgson (1989) PhD Chapter IV - field component	1	Week 0 - pre-sediment exposure	n/a	adult	Mycedium	elephantotus	foliaceous	n/s	n/s	n/s	Pacific	43	El Nido, Palawan Islands, Philippines	Field	manipulative	n/a	n/a	transplanted at 7.5m depth	n/r	11deg07'N	119deg24'E	washed, dried, marine-origin sediment	0	mg/cm2/day	0	n/a	n/r	n/r	n/r	7.6	7.6	s.e.	0	week	0	p 182 of Methods	Tissue mortality rate	0	% necrosis	mean	4	colonies	0	0	0	0	n/r	0
DS08a	Hodgson (1989) PhD Chapter IV - field component	1	Week 2 of sediment exposure	n/a	adult	Mycedium	elephantotus	foliaceous	n/s	n/s	n/s	Pacific	43	El Nido, Palawan Islands, Philippines	Field	manipulative	n/a	n/a	transplanted at 7.5m depth	n/r	11deg07'N	119deg24'E	washed, dried, marine-origin sediment	20.8	mg/cm2/day	20.8	n/a	n/r	n/r	n/r	7.6	7.6	s.e.	2	week	14	p 182 of Methods	Tissue mortality rate	0	% necrosis	mean	4	colonies	0	0	0	0	n/r	2
DS08a	Hodgson (1989) PhD Chapter IV - field component	1	Week 4 of sediment exposure	n/a	adult	Mycedium	elephantotus	foliaceous	n/s	n/s	n/s	Pacific	43	El Nido, Palawan Islands, Philippines	Field	manipulative	n/a	n/a	transplanted at 7.5m depth	n/r	11deg07'N	119deg24'E	washed, dried, marine-origin sediment	20.8	mg/cm2/day	20.8	n/a	n/r	n/r	n/r	7.6	7.6	s.e.	4	week	28	p 182 of Methods	Tissue mortality rate	0	% necrosis	mean	4	colonies	0	0	0	0	n/r	4
DS08a	Hodgson (1989) PhD Chapter IV - field component	1	Week 6 of sediment exposure	n/a	adult	Mycedium	elephantotus	foliaceous	n/s	n/s	n/s	Pacific	43	El Nido, Palawan Islands, Philippines	Field	manipulative	n/a	n/a	transplanted at 7.5m depth	n/r	11deg07'N	119deg24'E	washed, dried, marine-origin sediment	20.8	mg/cm2/day	20.8	n/a	n/r	n/r	n/r	7.6	7.6	s.e.	6	week	42	p 182 of Methods	Tissue mortality rate	0	% necrosis	mean	4	colonies	0	0	0	0	n/r	6
DS08a	Hodgson (1989) PhD Chapter IV - field component	1	Week 8 of sediment exposure	n/a	adult	Mycedium	elephantotus	foliaceous	n/s	n/s	n/s	Pacific	43	El Nido, Palawan Islands, Philippines	Field	manipulative	n/a	n/a	transplanted at 7.5m depth	n/r	11deg07'N	119deg24'E	washed, dried, marine-origin sediment	20.8	mg/cm2/day	20.8	n/a	n/r	n/r	n/r	7.6	7.6	s.e.	8	week	56	p 182 of Methods	Tissue mortality rate	5.8	% necrosis	mean	4	colonies	5.8	5.8	0	0	n/r	8
DS08a	Hodgson (1989) PhD Chapter IV - field component	1	Week 10 of sediment exposure	n/a	adult	Mycedium	elephantotus	foliaceous	n/s	n/s	n/s	Pacific	43	El Nido, Palawan Islands, Philippines	Field	manipulative	n/a	n/a	transplanted at 7.5m depth	n/r	11deg07'N	119deg24'E	washed, dried, marine-origin sediment	20.8	mg/cm2/day	20.8	n/a	n/r	n/r	n/r	7.6	7.6	s.e.	10	week	70	p 182 of Methods	Tissue mortality rate	5.8	% necrosis	mean	4	colonies	5.8	5.8	0	0	n/r	10
DS08a	Hodgson (1989) PhD Chapter IV - field component	1	Week 12 of sediment exposure	n/a	adult	Mycedium	elephantotus	foliaceous	n/s	n/s	n/s	Pacific	43	El Nido, Palawan Islands, Philippines	Field	manipulative	n/a	n/a	transplanted at 7.5m depth	n/r	11deg07'N	119deg24'E	washed, dried, marine-origin sediment	20.8	mg/cm2/day	20.8	n/a	n/r	n/r	n/r	7.6	7.6	s.e.	12	week	84	p 182 of Methods	Tissue mortality rate	5.8	% necrosis	mean	4	colonies	5.8	5.8	0	0	n/r	12
DS08a	Hodgson (1989) PhD Chapter IV - field component	1	Week 14 of sediment exposure	n/a	adult	Mycedium	elephantotus	foliaceous	n/s	n/s	n/s	Pacific	43	El Nido, Palawan Islands, Philippines	Field	manipulative	n/a	n/a	transplanted at 7.5m depth	n/r	11deg07'N	119deg24'E	washed, dried, marine-origin sediment	20.8	mg/cm2/day	20.8	n/a	n/r	n/r	n/r	7.6	7.6	s.e.	14	week	98	p 182 of Methods	Tissue mortality rate	5.8	% necrosis	mean	4	colonies	5.8	5.8	0	0	n/r	14
DS08a	Hodgson (1989) PhD Chapter IV - field component	1	Week 17 of sediment exposure	n/a	adult	Mycedium	elephantotus	foliaceous	n/s	n/s	n/s	Pacific	43	El Nido, Palawan Islands, Philippines	Field	manipulative	n/a	n/a	transplanted at 7.5m depth	n/r	11deg07'N	119deg24'E	washed, dried, marine-origin sediment	20.8	mg/cm2/day	20.8	n/a	n/r	n/r	n/r	7.6	7.6	s.e.	17	week	119	p 182 of Methods	Tissue mortality rate	5.8	% necrosis	mean	4	colonies	5.8	5.8	0	0	n/r	17
DS08a	Hodgson (1989) PhD Chapter IV - field component	1	Week 0 - pre-sediment exposure	n/a	adult	Montipora	stellata	ramose	n/s	n/s	n/s	Pacific	43	El Nido, Palawan Islands, Philippines	Field	manipulative	n/a	n/a	transplanted at 7.5m depth	n/r	11deg07'N	119deg24'E	washed, dried, marine-origin sediment	0	mg/cm2/day	0	n/a	n/r	n/r	n/r	7.6	7.6	s.e.	0	week	0	p 182 of Methods	Tissue mortality rate	0	% necrosis	mean	4	colonies	0	0	0	0	n/r	0
DS08a	Hodgson (1989) PhD Chapter IV - field component	1	Week 2 of sediment exposure	n/a	adult	Montipora	stellata	ramose	n/s	n/s	n/s	Pacific	43	El Nido, Palawan Islands, Philippines	Field	manipulative	n/a	n/a	transplanted at 7.5m depth	n/r	11deg07'N	119deg24'E	washed, dried, marine-origin sediment	20.8	mg/cm2/day	20.8	n/a	n/r	n/r	n/r	7.6	7.6	s.e.	2	week	14	p 182 of Methods	Tissue mortality rate	0	% necrosis	mean	4	colonies	0	0	0	0	n/r	2
DS08a	Hodgson (1989) PhD Chapter IV - field component	1	Week 6 of sediment exposure	n/a	adult	Montipora	stellata	ramose	n/s	n/s	n/s	Pacific	43	El Nido, Palawan Islands, Philippines	Field	manipulative	n/a	n/a	transplanted at 7.5m depth	n/r	11deg07'N	119deg24'E	washed, dried, marine-origin sediment	20.8	mg/cm2/day	20.8	n/a	n/r	n/r	n/r	7.6	7.6	s.e.	6	week	42	p 182 of Methods	Tissue mortality rate	0	% necrosis	mean	4	colonies	0	0	0	0	n/r	6
DS08a	Hodgson (1989) PhD Chapter IV - field component	1	Week 8 of sediment exposure	n/a	adult	Montipora	stellata	ramose	n/s	n/s	n/s	Pacific	43	El Nido, Palawan Islands, Philippines	Field	manipulative	n/a	n/a	transplanted at 7.5m depth	n/r	11deg07'N	119deg24'E	washed, dried, marine-origin sediment	20.8	mg/cm2/day	20.8	n/a	n/r	n/r	n/r	7.6	7.6	s.e.	8	week	56	p 182 of Methods	Tissue mortality rate	28.6	% necrosis	mean	4	colonies	12.4	44.8	16.2	16.2	n/r	8
DS08a	Hodgson (1989) PhD Chapter IV - field component	1	Week 12 of sediment exposure	n/a	adult	Montipora	stellata	ramose	n/s	n/s	n/s	Pacific	43	El Nido, Palawan Islands, Philippines	Field	manipulative	n/a	n/a	transplanted at 7.5m depth	n/r	11deg07'N	119deg24'E	washed, dried, marine-origin sediment	20.8	mg/cm2/day	20.8	n/a	n/r	n/r	n/r	7.6	7.6	s.e.	12	week	84	p 182 of Methods	Tissue mortality rate	28.6	% necrosis	mean	4	colonies	12.4	44.8	16.2	16.2	n/r	12
DS08a	Hodgson (1989) PhD Chapter IV - field component	1	Week 18 of sediment exposure	n/a	adult	Montipora	stellata	ramose	n/s	n/s	n/s	Pacific	43	El Nido, Palawan Islands, Philippines	Field	manipulative	n/a	n/a	transplanted at 7.5m depth	n/r	11deg07'N	119deg24'E	washed, dried, marine-origin sediment	20.8	mg/cm2/day	20.8	n/a	n/r	n/r	n/r	7.6	7.6	s.e.	18	week	126	p 182 of Methods	Tissue mortality rate	28.6	% necrosis	mean	4	colonies	12.4	44.8	16.2	16.2	n/r	18
DS08a	Hodgson (1989) PhD Chapter IV - field component	1	Week 0 - pre-sediment exposure	n/a	adult	Hydnophora	ridgida	ramose	n/s	n/s	n/s	Pacific	43	El Nido, Palawan Islands, Philippines	Field	manipulative	n/a	n/a	transplanted at 7.5m depth	n/r	11deg07'N	119deg24'E	washed, dried, marine-origin sediment	0	mg/cm2/day	0	n/a	n/r	n/r	n/r	7.6	7.6	s.e.	0	week	0	p 182 of Methods	Tissue mortality rate	0	% necrosis	mean	4	colonies	0	0	0	0	n/r	0
DS08a	Hodgson (1989) PhD Chapter IV - field component	1	Week 2 of sediment exposure	n/a	adult	Hydnophora	ridgida	ramose	n/s	n/s	n/s	Pacific	43	El Nido, Palawan Islands, Philippines	Field	manipulative	n/a	n/a	transplanted at 7.5m depth	n/r	11deg07'N	119deg24'E	washed, dried, marine-origin sediment	20.8	mg/cm2/day	20.8	n/a	n/r	n/r	n/r	7.6	7.6	s.e.	2	week	14	p 182 of Methods	Tissue mortality rate	0	% necrosis	mean	4	colonies	0	0	0	0	n/r	2
DS08a	Hodgson (1989) PhD Chapter IV - field component	1	Week 4 of sediment exposure	n/a	adult	Hydnophora	ridgida	ramose	n/s	n/s	n/s	Pacific	43	El Nido, Palawan Islands, Philippines	Field	manipulative	n/a	n/a	transplanted at 7.5m depth	n/r	11deg07'N	119deg24'E	washed, dried, marine-origin sediment	20.8	mg/cm2/day	20.8	n/a	n/r	n/r	n/r	7.6	7.6	s.e.	4	week	28	p 182 of Methods	Tissue mortality rate	2.5	% necrosis	mean	4	colonies	2.5	2.5	0	0	n/r	4
DS08a	Hodgson (1989) PhD Chapter IV - field component	1	Week 8 of sediment exposure	n/a	adult	Hydnophora	ridgida	ramose	n/s	n/s	n/s	Pacific	43	El Nido, Palawan Islands, Philippines	Field	manipulative	n/a	n/a	transplanted at 7.5m depth	n/r	11deg07'N	119deg24'E	washed, dried, marine-origin sediment	20.8	mg/cm2/day	20.8	n/a	n/r	n/r	n/r	7.6	7.6	s.e.	8	week	56	p 182 of Methods	Tissue mortality rate	2.5	% necrosis	mean	4	colonies	2.5	2.5	0	0	n/r	8
DS08a	Hodgson (1989) PhD Chapter IV - field component	1	Week 12 of sediment exposure	n/a	adult	Hydnophora	ridgida	ramose	n/s	n/s	n/s	Pacific	43	El Nido, Palawan Islands, Philippines	Field	manipulative	n/a	n/a	transplanted at 7.5m depth	n/r	11deg07'N	119deg24'E	washed, dried, marine-origin sediment	20.8	mg/cm2/day	20.8	n/a	n/r	n/r	n/r	7.6	7.6	s.e.	12	week	84	p 182 of Methods	Tissue mortality rate	2.5	% necrosis	mean	4	colonies	2.5	2.5	0	0	n/r	12
DS08a	Hodgson (1989) PhD Chapter IV - field component	1	Week 14 of sediment exposure	n/a	adult	Hydnophora	ridgida	ramose	n/s	n/s	n/s	Pacific	43	El Nido, Palawan Islands, Philippines	Field	manipulative	n/a	n/a	transplanted at 7.5m depth	n/r	11deg07'N	119deg24'E	washed, dried, marine-origin sediment	20.8	mg/cm2/day	20.8	n/a	n/r	n/r	n/r	7.6	7.6	s.e.	14	week	98	p 182 of Methods	Tissue mortality rate	2.5	% necrosis	mean	4	colonies	2.5	2.5	0	0	n/r	14
DS08a	Hodgson (1989) PhD Chapter IV - field component	1	Week 17 of sediment exposure	n/a	adult	Hydnophora	ridgida	ramose	n/s	n/s	n/s	Pacific	43	El Nido, Palawan Islands, Philippines	Field	manipulative	n/a	n/a	transplanted at 7.5m depth	n/r	11deg07'N	119deg24'E	washed, dried, marine-origin sediment	20.8	mg/cm2/day	20.8	n/a	n/r	n/r	n/r	7.6	7.6	s.e.	17	week	119	p 182 of Methods	Tissue mortality rate	2.5	% necrosis	mean	4	colonies	2.5	2.5	0	0	n/r	17
DS08a	Hodgson (1989) PhD Chapter IV - field component	1	Week 0 - pre-sediment exposure	n/a	adult	Oxypora	glabra	plate	n/s	n/s	n/s	Pacific	43	El Nido, Palawan Islands, Philippines	Field	manipulative	n/a	n/a	transplanted at 7.5m depth	n/r	11deg07'N	119deg24'E	washed, dried, marine-origin sediment	0	mg/cm2/day	0	n/a	n/r	n/r	n/r	7.6	7.6	s.e.	0	week	0	p 182 of Methods	Tissue mortality rate	0	% necrosis	mean	4	colonies	0	0	0	0	n/r	0
DS08a	Hodgson (1989) PhD Chapter IV - field component	1	Week 2 of sediment exposure	n/a	adult	Oxypora	glabra	plate	n/s	n/s	n/s	Pacific	43	El Nido, Palawan Islands, Philippines	Field	manipulative	n/a	n/a	transplanted at 7.5m depth	n/r	11deg07'N	119deg24'E	washed, dried, marine-origin sediment	20.8	mg/cm2/day	20.8	n/a	n/r	n/r	n/r	7.6	7.6	s.e.	2	week	14	p 182 of Methods	Tissue mortality rate	0	% necrosis	mean	4	colonies	0	0	0	0	n/r	2
DS08a	Hodgson (1989) PhD Chapter IV - field component	1	Week 4 of sediment exposure	n/a	adult	Oxypora	glabra	plate	n/s	n/s	n/s	Pacific	43	El Nido, Palawan Islands, Philippines	Field	manipulative	n/a	n/a	transplanted at 7.5m depth	n/r	11deg07'N	119deg24'E	washed, dried, marine-origin sediment	20.8	mg/cm2/day	20.8	n/a	n/r	n/r	n/r	7.6	7.6	s.e.	4	week	28	p 182 of Methods	Tissue mortality rate	0	% necrosis	mean	4	colonies	0	0	0	0	n/r	4
DS08a	Hodgson (1989) PhD Chapter IV - field component	1	Week 6 of sediment exposure	n/a	adult	Oxypora	glabra	plate	n/s	n/s	n/s	Pacific	43	El Nido, Palawan Islands, Philippines	Field	manipulative	n/a	n/a	transplanted at 7.5m depth	n/r	11deg07'N	119deg24'E	washed, dried, marine-origin sediment	20.8	mg/cm2/day	20.8	n/a	n/r	n/r	n/r	7.6	7.6	s.e.	6	week	42	p 182 of Methods	Tissue mortality rate	0	% necrosis	mean	4	colonies	0	0	0	0	n/r	6
DS08a	Hodgson (1989) PhD Chapter IV - field component	1	Week 8 of sediment exposure	n/a	adult	Oxypora	glabra	plate	n/s	n/s	n/s	Pacific	43	El Nido, Palawan Islands, Philippines	Field	manipulative	n/a	n/a	transplanted at 7.5m depth	n/r	11deg07'N	119deg24'E	washed, dried, marine-origin sediment	20.8	mg/cm2/day	20.8	n/a	n/r	n/r	n/r	7.6	7.6	s.e.	8	week	56	p 182 of Methods	Tissue mortality rate	0	% necrosis	mean	4	colonies	0	0	0	0	n/r	8
DS08a	Hodgson (1989) PhD Chapter IV - field component	1	Week 12 of sediment exposure	n/a	adult	Oxypora	glabra	plate	n/s	n/s	n/s	Pacific	43	El Nido, Palawan Islands, Philippines	Field	manipulative	n/a	n/a	transplanted at 7.5m depth	n/r	11deg07'N	119deg24'E	washed, dried, marine-origin sediment	20.8	mg/cm2/day	20.8	n/a	n/r	n/r	n/r	7.6	7.6	s.e.	12	week	84	p 182 of Methods	Tissue mortality rate	0	% necrosis	mean	4	colonies	0	0	0	0	n/r	12
DS08a	Hodgson (1989) PhD Chapter IV - field component	1	Week 14 of sediment exposure	n/a	adult	Oxypora	glabra	plate	n/s	n/s	n/s	Pacific	43	El Nido, Palawan Islands, Philippines	Field	manipulative	n/a	n/a	transplanted at 7.5m depth	n/r	11deg07'N	119deg24'E	washed, dried, marine-origin sediment	20.8	mg/cm2/day	20.8	n/a	n/r	n/r	n/r	7.6	7.6	s.e.	14	week	98	p 182 of Methods	Tissue mortality rate	0	% necrosis	mean	4	colonies	0	0	0	0	n/r	14
DS08a	Hodgson (1989) PhD Chapter IV - field component	1	Week 17 of sediment exposure	n/a	adult	Oxypora	glabra	plate	n/s	n/s	n/s	Pacific	43	El Nido, Palawan Islands, Philippines	Field	manipulative	n/a	n/a	transplanted at 7.5m depth	n/r	11deg07'N	119deg24'E	washed, dried, marine-origin sediment	20.8	mg/cm2/day	20.8	n/a	n/r	n/r	n/r	7.6	7.6	s.e.	17	week	119	p 182 of Methods	Tissue mortality rate	0	% necrosis	mean	4	colonies	0	0	0	0	n/r	17
DS08a	Hodgson (1989) PhD Chapter IV - field component	1	Week 17 of sediment exposure	n/a	adult	Acanthastrea	echinata	massive	n/s	n/s	n/s	Pacific	43	El Nido, Palawan Islands, Philippines	Field	manipulative	n/a	n/a	transplanted at 7.5m depth	n/r	11deg07'N	119deg24'E	washed, dried, marine-origin sediment	20.8	mg/cm2/day	20.8	n/a	n/r	n/r	n/r	7.6	7.6	s.e.	17	week	119	p 182 of Methods	Tissue mortality rate	0	% necrosis	mean	4	colonies	0	0	0	0	n/r	17
DS08a	Hodgson (1989) PhD Chapter IV - field component	1	Week 17 of sediment exposure	n/a	adult	Euphyllia	ancora	flabellate	n/s	n/s	n/s	Pacific	43	El Nido, Palawan Islands, Philippines	Field	manipulative	n/a	n/a	transplanted at 7.5m depth	n/r	11deg07'N	119deg24'E	washed, dried, marine-origin sediment	20.8	mg/cm2/day	20.8	n/a	n/r	n/r	n/r	7.6	7.6	s.e.	17	week	119	p 182 of Methods	Tissue mortality rate	0	% necrosis	mean	4	colonies	0	0	0	0	n/r	17
DS08a	Hodgson (1989) PhD Chapter IV - field component	1	Week 17 of sediment exposure	n/a	adult	Favia	amicorum	massive	n/s	n/s	n/s	Pacific	43	El Nido, Palawan Islands, Philippines	Field	manipulative	n/a	n/a	transplanted at 7.5m depth	n/r	11deg07'N	119deg24'E	washed, dried, marine-origin sediment	20.8	mg/cm2/day	20.8	n/a	n/r	n/r	n/r	7.6	7.6	s.e.	17	week	119	p 182 of Methods	Tissue mortality rate	0	% necrosis	mean	4	colonies	0	0	0	0	n/r	17
DS08a	Hodgson (1989) PhD Chapter IV - field component	1	Week 17 of sediment exposure	n/a	adult	Favia	favus	massive	n/s	n/s	n/s	Pacific	43	El Nido, Palawan Islands, Philippines	Field	manipulative	n/a	n/a	transplanted at 7.5m depth	n/r	11deg07'N	119deg24'E	washed, dried, marine-origin sediment	20.8	mg/cm2/day	20.8	n/a	n/r	n/r	n/r	7.6	7.6	s.e.	17	week	119	p 182 of Methods	Tissue mortality rate	0	% necrosis	mean	4	colonies	0	0	0	0	n/r	17
DS08a	Hodgson (1989) PhD Chapter IV - field component	1	Week 17 of sediment exposure	n/a	adult	Ctenactis	echinata	free-living	n/s	n/s	n/s	Pacific	43	El Nido, Palawan Islands, Philippines	Field	manipulative	n/a	n/a	transplanted at 7.5m depth	n/r	11deg07'N	119deg24'E	washed, dried, marine-origin sediment	20.8	mg/cm2/day	20.8	n/a	n/r	n/r	n/r	7.6	7.6	s.e.	17	week	119	p 182 of Methods	Tissue mortality rate	0	% necrosis	mean	4	colonies	0	0	0	0	n/r	17
DS08a	Hodgson (1989) PhD Chapter IV - field component	1	Week 17 of sediment exposure	n/a	adult	Galaxea	fascicularis	phaceloid	n/s	n/s	n/s	Pacific	43	El Nido, Palawan Islands, Philippines	Field	manipulative	n/a	n/a	transplanted at 7.5m depth	n/r	11deg07'N	119deg24'E	washed, dried, marine-origin sediment	20.8	mg/cm2/day	20.8	n/a	n/r	n/r	n/r	7.6	7.6	s.e.	17	week	119	p 182 of Methods	Tissue mortality rate	0	% necrosis	mean	4	colonies	0	0	0	0	n/r	17
DS08a	Hodgson (1989) PhD Chapter IV - field component	1	Week 17 of sediment exposure	n/a	adult	Goniastrea	edwardsi	massive	n/s	n/s	n/s	Pacific	43	El Nido, Palawan Islands, Philippines	Field	manipulative	n/a	n/a	transplanted at 7.5m depth	n/r	11deg07'N	119deg24'E	washed, dried, marine-origin sediment	20.8	mg/cm2/day	20.8	n/a	n/r	n/r	n/r	7.6	7.6	s.e.	17	week	119	p 182 of Methods	Tissue mortality rate	0	% necrosis	mean	4	colonies	0	0	0	0	n/r	17
DS08a	Hodgson (1989) PhD Chapter IV - field component	1	Week 17 of sediment exposure	n/a	adult	Goniopora	tenuidens	massive	n/s	n/s	n/s	Pacific	43	El Nido, Palawan Islands, Philippines	Field	manipulative	n/a	n/a	transplanted at 7.5m depth	n/r	11deg07'N	119deg24'E	washed, dried, marine-origin sediment	20.8	mg/cm2/day	20.8	n/a	n/r	n/r	n/r	7.6	7.6	s.e.	17	week	119	p 182 of Methods	Tissue mortality rate	0	% necrosis	mean	4	colonies	0	0	0	0	n/r	17
DS08a	Hodgson (1989) PhD Chapter IV - field component	1	Week 17 of sediment exposure	n/a	adult	Leptoseris	yabei	plate	n/s	n/s	n/s	Pacific	43	El Nido, Palawan Islands, Philippines	Field	manipulative	n/a	n/a	transplanted at 7.5m depth	n/r	11deg07'N	119deg24'E	washed, dried, marine-origin sediment	20.8	mg/cm2/day	20.8	n/a	n/r	n/r	n/r	7.6	7.6	s.e.	17	week	119	p 182 of Methods	Tissue mortality rate	0	% necrosis	mean	4	colonies	0	0	0	0	n/r	17
DS08a	Hodgson (1989) PhD Chapter IV - field component	1	Week 17 of sediment exposure	n/a	adult	Lobophyllia	corymbosa	phaceloid	n/s	n/s	n/s	Pacific	43	El Nido, Palawan Islands, Philippines	Field	manipulative	n/a	n/a	transplanted at 7.5m depth	n/r	11deg07'N	119deg24'E	washed, dried, marine-origin sediment	20.8	mg/cm2/day	20.8	n/a	n/r	n/r	n/r	7.6	7.6	s.e.	17	week	119	p 182 of Methods	Tissue mortality rate	0	% necrosis	mean	4	colonies	0	0	0	0	n/r	17
DS08a	Hodgson (1989) PhD Chapter IV - field component	1	Week 17 of sediment exposure	n/a	adult	Pachyseris	gemmae	plate	n/s	n/s	n/s	Pacific	43	El Nido, Palawan Islands, Philippines	Field	manipulative	n/a	n/a	transplanted at 7.5m depth	n/r	11deg07'N	119deg24'E	washed, dried, marine-origin sediment	20.8	mg/cm2/day	20.8	n/a	n/r	n/r	n/r	7.6	7.6	s.e.	17	week	119	p 182 of Methods	Tissue mortality rate	0	% necrosis	mean	4	colonies	0	0	0	0	n/r	17
DS08a	Hodgson (1989) PhD Chapter IV - field component	1	Week 17 of sediment exposure	n/a	adult	Pavona	cactus	foliaceous	n/s	n/s	n/s	Pacific	43	El Nido, Palawan Islands, Philippines	Field	manipulative	n/a	n/a	transplanted at 7.5m depth	n/r	11deg07'N	119deg24'E	washed, dried, marine-origin sediment	20.8	mg/cm2/day	20.8	n/a	n/r	n/r	n/r	7.6	7.6	s.e.	17	week	119	p 182 of Methods	Tissue mortality rate	0	% necrosis	mean	4	colonies	0	0	0	0	n/r	17
DS08a	Hodgson (1989) PhD Chapter IV - field component	1	Week 17 of sediment exposure	n/a	adult	Pectinia	lactuca	foliaceous	n/s	n/s	n/s	Pacific	43	El Nido, Palawan Islands, Philippines	Field	manipulative	n/a	n/a	transplanted at 7.5m depth	n/r	11deg07'N	119deg24'E	washed, dried, marine-origin sediment	20.8	mg/cm2/day	20.8	n/a	n/r	n/r	n/r	7.6	7.6	s.e.	17	week	119	p 182 of Methods	Tissue mortality rate	0	% necrosis	mean	4	colonies	0	0	0	0	n/r	17
DS08a	Hodgson (1989) PhD Chapter IV - field component	1	Week 17 of sediment exposure	n/a	adult	Platygyra	lamellina	massive	n/s	n/s	n/s	Pacific	43	El Nido, Palawan Islands, Philippines	Field	manipulative	n/a	n/a	transplanted at 7.5m depth	n/r	11deg07'N	119deg24'E	washed, dried, marine-origin sediment	20.8	mg/cm2/day	20.8	n/a	n/r	n/r	n/r	7.6	7.6	s.e.	17	week	119	p 182 of Methods	Tissue mortality rate	0	% necrosis	mean	4	colonies	0	0	0	0	n/r	17
DS08a	Hodgson (1989) PhD Chapter IV - field component	1	Week 17 of sediment exposure	n/a	adult	Pocillopora	verrucosa	ramose	n/s	n/s	n/s	Pacific	43	El Nido, Palawan Islands, Philippines	Field	manipulative	n/a	n/a	transplanted at 7.5m depth	n/r	11deg07'N	119deg24'E	washed, dried, marine-origin sediment	20.8	mg/cm2/day	20.8	n/a	n/r	n/r	n/r	7.6	7.6	s.e.	17	week	119	p 182 of Methods	Tissue mortality rate	0	% necrosis	mean	4	colonies	0	0	0	0	n/r	17
DS08a	Hodgson (1989) PhD Chapter IV - field component	1	Week 17 of sediment exposure	n/a	adult	Trachyphyllia	geoffroyi	flabellate	n/s	n/s	n/s	Pacific	43	El Nido, Palawan Islands, Philippines	Field	manipulative	n/a	n/a	transplanted at 7.5m depth	n/r	11deg07'N	119deg24'E	washed, dried, marine-origin sediment	20.8	mg/cm2/day	20.8	n/a	n/r	n/r	n/r	7.6	7.6	s.e.	17	week	119	p 182 of Methods	Tissue mortality rate	0	% necrosis	mean	4	colonies	0	0	0	0	n/r	17
DS08a	Hodgson (1989) PhD Chapter IV - field component	1	Week 17 of sediment exposure	n/a	adult	Turbinaria	peltata	plate	n/s	n/s	n/s	Pacific	43	El Nido, Palawan Islands, Philippines	Field	manipulative	n/a	n/a	transplanted at 7.5m depth	n/r	11deg07'N	119deg24'E	washed, dried, marine-origin sediment	20.8	mg/cm2/day	20.8	n/a	n/r	n/r	n/r	7.6	7.6	s.e.	17	week	119	p 182 of Methods	Tissue mortality rate	0	% necrosis	mean	4	colonies	0	0	0	0	n/r	17
DS08b	Hodgson (1989) PhD Chapter IV - lab component	2	Day 0 - pre-sediment exposure	n/a	adult	Oxypora	lacera	plate	n/s	n/s	n/s	Pacific	43	El Nido, Palawan Islands, Philippines	Laboratory	manipulative	n/a	n/a	n/a	n/a	n/a	n/a	washed, dried, marine-origin sediment	0	mg/cm2	0	n/a	n/r	n/r	n/r	n/r	n/r	n/r	0	d	0	p 180 of Methods	Tissue mortality rate	0	% necrosis	mean	4	colonies	0	0	0	0	n/r	0
DS08b	Hodgson (1989) PhD Chapter IV - lab component	2	Day 1 of sediment exposure	n/a	adult	Oxypora	lacera	plate	n/s	n/s	n/s	Pacific	43	El Nido, Palawan Islands, Philippines	Laboratory	manipulative	n/a	n/a	n/a	n/a	n/a	n/a	washed, dried, marine-origin sediment	40	mg/cm2	40	n/a	n/r	n/r	n/r	n/r	n/r	n/r	1	d	1	p 180 of Methods	Tissue mortality rate	28.8	% necrosis	mean	4	colonies	8	49.6	20.8	20.8	n/r	1
DS08b	Hodgson (1989) PhD Chapter IV - lab component	2	Day 2 of sediment exposure	n/a	adult	Oxypora	lacera	plate	n/s	n/s	n/s	Pacific	43	El Nido, Palawan Islands, Philippines	Laboratory	manipulative	n/a	n/a	n/a	n/a	n/a	n/a	washed, dried, marine-origin sediment	40	mg/cm2	40	n/a	n/r	n/r	n/r	n/r	n/r	n/r	2	d	2	p 180 of Methods	Tissue mortality rate	37.4	% necrosis	mean	4	colonies	6.4	68.4	31	31	n/r	2
DS08b	Hodgson (1989) PhD Chapter IV - lab component	2	Day 3 of sediment exposure	n/a	adult	Oxypora	lacera	plate	n/s	n/s	n/s	Pacific	43	El Nido, Palawan Islands, Philippines	Laboratory	manipulative	n/a	n/a	n/a	n/a	n/a	n/a	washed, dried, marine-origin sediment	40	mg/cm2	40	n/a	n/r	n/r	n/r	n/r	n/r	n/r	3	d	3	p 180 of Methods	Tissue mortality rate	72.1	% necrosis	mean	4	colonies	72.1	72.1	0	0	n/r	3
DS08b	Hodgson (1989) PhD Chapter IV - lab component	2	Day 4 of sediment exposure	n/a	adult	Oxypora	lacera	plate	n/s	n/s	n/s	Pacific	43	El Nido, Palawan Islands, Philippines	Laboratory	manipulative	n/a	n/a	n/a	n/a	n/a	n/a	washed, dried, marine-origin sediment	40	mg/cm2	40	n/a	n/r	n/r	n/r	n/r	n/r	n/r	4	d	4	p 180 of Methods	Tissue mortality rate	100	% necrosis	mean	4	colonies	100	100	0	0	n/r	4
DS08b	Hodgson (1989) PhD Chapter IV - lab component	2	Day 5 of sediment exposure	n/a	adult	Oxypora	lacera	plate	n/s	n/s	n/s	Pacific	43	El Nido, Palawan Islands, Philippines	Laboratory	manipulative	n/a	n/a	n/a	n/a	n/a	n/a	washed, dried, marine-origin sediment	40	mg/cm2	40	n/a	n/r	n/r	n/r	n/r	n/r	n/r	5	d	5	p 180 of Methods	Tissue mortality rate	100	% necrosis	mean	4	colonies	100	100	0	0	n/r	5
DS08b	Hodgson (1989) PhD Chapter IV - lab component	2	Day 6 of sediment exposure	n/a	adult	Oxypora	lacera	plate	n/s	n/s	n/s	Pacific	43	El Nido, Palawan Islands, Philippines	Laboratory	manipulative	n/a	n/a	n/a	n/a	n/a	n/a	washed, dried, marine-origin sediment	40	mg/cm2	40	n/a	n/r	n/r	n/r	n/r	n/r	n/r	6	d	6	p 180 of Methods	Tissue mortality rate	100	% necrosis	mean	4	colonies	100	100	0	0	n/r	6
DS08b	Hodgson (1989) PhD Chapter IV - lab component	2	Day 7 of sediment exposure	n/a	adult	Oxypora	lacera	plate	n/s	n/s	n/s	Pacific	43	El Nido, Palawan Islands, Philippines	Laboratory	manipulative	n/a	n/a	n/a	n/a	n/a	n/a	washed, dried, marine-origin sediment	40	mg/cm2	40	n/a	n/r	n/r	n/r	n/r	n/r	n/r	7	d	7	p 180 of Methods	Tissue mortality rate	100	% necrosis	mean	4	colonies	100	100	0	0	n/r	7
DS08b	Hodgson (1989) PhD Chapter IV - lab component	2	Day 0 - pre-sediment exposure	n/a	adult	Acropora	microphthalma	ramose	n/s	n/s	n/s	Pacific	43	El Nido, Palawan Islands, Philippines	Laboratory	manipulative	n/a	n/a	n/a	n/a	n/a	n/a	washed, dried, marine-origin sediment	0	mg/cm2	0	n/a	n/r	n/r	n/r	n/r	n/r	n/r	0	d	0	p 180 of Methods	Tissue mortality rate	0	% necrosis	mean	4	colonies	0	0	0	0	n/r	0
DS08b	Hodgson (1989) PhD Chapter IV - lab component	2	Day 1 of sediment exposure	n/a	adult	Acropora	microphthalma	ramose	n/s	n/s	n/s	Pacific	43	El Nido, Palawan Islands, Philippines	Laboratory	manipulative	n/a	n/a	n/a	n/a	n/a	n/a	washed, dried, marine-origin sediment	40	mg/cm2	40	n/a	n/r	n/r	n/r	n/r	n/r	n/r	1	d	1	p 180 of Methods	Tissue mortality rate	0	% necrosis	mean	4	colonies	0	0	0	0	n/r	1
DS08b	Hodgson (1989) PhD Chapter IV - lab component	2	Day 2 of sediment exposure	n/a	adult	Acropora	microphthalma	ramose	n/s	n/s	n/s	Pacific	43	El Nido, Palawan Islands, Philippines	Laboratory	manipulative	n/a	n/a	n/a	n/a	n/a	n/a	washed, dried, marine-origin sediment	40	mg/cm2	40	n/a	n/r	n/r	n/r	n/r	n/r	n/r	2	d	2	p 180 of Methods	Tissue mortality rate	0	% necrosis	mean	4	colonies	0	0	0	0	n/r	2
DS08b	Hodgson (1989) PhD Chapter IV - lab component	2	Day 3 of sediment exposure	n/a	adult	Acropora	microphthalma	ramose	n/s	n/s	n/s	Pacific	43	El Nido, Palawan Islands, Philippines	Laboratory	manipulative	n/a	n/a	n/a	n/a	n/a	n/a	washed, dried, marine-origin sediment	40	mg/cm2	40	n/a	n/r	n/r	n/r	n/r	n/r	n/r	3	d	3	p 180 of Methods	Tissue mortality rate	0	% necrosis	mean	4	colonies	0	0	0	0	n/r	3
DS08b	Hodgson (1989) PhD Chapter IV - lab component	2	Day 4 of sediment exposure	n/a	adult	Acropora	microphthalma	ramose	n/s	n/s	n/s	Pacific	43	El Nido, Palawan Islands, Philippines	Laboratory	manipulative	n/a	n/a	n/a	n/a	n/a	n/a	washed, dried, marine-origin sediment	40	mg/cm2	40	n/a	n/r	n/r	n/r	n/r	n/r	n/r	4	d	4	p 180 of Methods	Tissue mortality rate	0	% necrosis	mean	4	colonies	0	0	0	0	n/r	4
DS08b	Hodgson (1989) PhD Chapter IV - lab component	2	Day 5 of sediment exposure	n/a	adult	Acropora	microphthalma	ramose	n/s	n/s	n/s	Pacific	43	El Nido, Palawan Islands, Philippines	Laboratory	manipulative	n/a	n/a	n/a	n/a	n/a	n/a	washed, dried, marine-origin sediment	40	mg/cm2	40	n/a	n/r	n/r	n/r	n/r	n/r	n/r	5	d	5	p 180 of Methods	Tissue mortality rate	2.5	% necrosis	mean	4	colonies	2.5	2.5	0	0	n/r	5
DS08b	Hodgson (1989) PhD Chapter IV - lab component	2	Day 6 of sediment exposure	n/a	adult	Acropora	microphthalma	ramose	n/s	n/s	n/s	Pacific	43	El Nido, Palawan Islands, Philippines	Laboratory	manipulative	n/a	n/a	n/a	n/a	n/a	n/a	washed, dried, marine-origin sediment	40	mg/cm2	40	n/a	n/r	n/r	n/r	n/r	n/r	n/r	6	d	6	p 180 of Methods	Tissue mortality rate	5.6	% necrosis	mean	4	colonies	5.6	5.6	0	0	n/r	6
DS08b	Hodgson (1989) PhD Chapter IV - lab component	2	Day 7 of sediment exposure	n/a	adult	Acropora	microphthalma	ramose	n/s	n/s	n/s	Pacific	43	El Nido, Palawan Islands, Philippines	Laboratory	manipulative	n/a	n/a	n/a	n/a	n/a	n/a	washed, dried, marine-origin sediment	40	mg/cm2	40	n/a	n/r	n/r	n/r	n/r	n/r	n/r	7	d	7	p 180 of Methods	Tissue mortality rate	5.5	% necrosis	mean	4	colonies	5.5	5.5	0	0	n/r	7
DS08b	Hodgson (1989) PhD Chapter IV - lab component	2	Day 0 - pre-sediment exposure	n/a	adult	Lobophyllia	hemprichii	phaceloid	n/s	n/s	n/s	Pacific	43	El Nido, Palawan Islands, Philippines	Laboratory	manipulative	n/a	n/a	n/a	n/a	n/a	n/a	washed, dried, marine-origin sediment	0	mg/cm2	0	n/a	n/r	n/r	n/r	n/r	n/r	n/r	0	d	0	p 180 of Methods	Tissue mortality rate	0	% necrosis	mean	4	colonies	0	0	0	0	n/r	0
DS08b	Hodgson (1989) PhD Chapter IV - lab component	2	Day 1 of sediment exposure	n/a	adult	Lobophyllia	hemprichii	phaceloid	n/s	n/s	n/s	Pacific	43	El Nido, Palawan Islands, Philippines	Laboratory	manipulative	n/a	n/a	n/a	n/a	n/a	n/a	washed, dried, marine-origin sediment	40	mg/cm2	40	n/a	n/r	n/r	n/r	n/r	n/r	n/r	1	d	1	p 180 of Methods	Tissue mortality rate	8.1	% necrosis	mean	4	colonies	-1.1	17.3	9.2	9.2	n/r	1
DS08b	Hodgson (1989) PhD Chapter IV - lab component	2	Day 2 of sediment exposure	n/a	adult	Lobophyllia	hemprichii	phaceloid	n/s	n/s	n/s	Pacific	43	El Nido, Palawan Islands, Philippines	Laboratory	manipulative	n/a	n/a	n/a	n/a	n/a	n/a	washed, dried, marine-origin sediment	40	mg/cm2	40	n/a	n/r	n/r	n/r	n/r	n/r	n/r	2	d	2	p 180 of Methods	Tissue mortality rate	7.8	% necrosis	mean	4	colonies	-3	18.6	10.8	10.8	n/r	2
DS08b	Hodgson (1989) PhD Chapter IV - lab component	2	Day 3 of sediment exposure	n/a	adult	Lobophyllia	hemprichii	phaceloid	n/s	n/s	n/s	Pacific	43	El Nido, Palawan Islands, Philippines	Laboratory	manipulative	n/a	n/a	n/a	n/a	n/a	n/a	washed, dried, marine-origin sediment	40	mg/cm2	40	n/a	n/r	n/r	n/r	n/r	n/r	n/r	3	d	3	p 180 of Methods	Tissue mortality rate	72.2	% necrosis	mean	4	colonies	72.2	72.2	0	0	n/r	3
DS08b	Hodgson (1989) PhD Chapter IV - lab component	2	Day 4 of sediment exposure	n/a	adult	Lobophyllia	hemprichii	phaceloid	n/s	n/s	n/s	Pacific	43	El Nido, Palawan Islands, Philippines	Laboratory	manipulative	n/a	n/a	n/a	n/a	n/a	n/a	washed, dried, marine-origin sediment	40	mg/cm2	40	n/a	n/r	n/r	n/r	n/r	n/r	n/r	4	d	4	p 180 of Methods	Tissue mortality rate	100	% necrosis	mean	4	colonies	100	100	0	0	n/r	4
DS08b	Hodgson (1989) PhD Chapter IV - lab component	2	Day 5 of sediment exposure	n/a	adult	Lobophyllia	hemprichii	phaceloid	n/s	n/s	n/s	Pacific	43	El Nido, Palawan Islands, Philippines	Laboratory	manipulative	n/a	n/a	n/a	n/a	n/a	n/a	washed, dried, marine-origin sediment	40	mg/cm2	40	n/a	n/r	n/r	n/r	n/r	n/r	n/r	5	d	5	p 180 of Methods	Tissue mortality rate	100	% necrosis	mean	4	colonies	100	100	0	0	n/r	5
DS08b	Hodgson (1989) PhD Chapter IV - lab component	2	Day 6 of sediment exposure	n/a	adult	Lobophyllia	hemprichii	phaceloid	n/s	n/s	n/s	Pacific	43	El Nido, Palawan Islands, Philippines	Laboratory	manipulative	n/a	n/a	n/a	n/a	n/a	n/a	washed, dried, marine-origin sediment	40	mg/cm2	40	n/a	n/r	n/r	n/r	n/r	n/r	n/r	6	d	6	p 180 of Methods	Tissue mortality rate	100	% necrosis	mean	4	colonies	100	100	0	0	n/r	6
DS08b	Hodgson (1989) PhD Chapter IV - lab component	2	Day 7 of sediment exposure	n/a	adult	Lobophyllia	hemprichii	phaceloid	n/s	n/s	n/s	Pacific	43	El Nido, Palawan Islands, Philippines	Laboratory	manipulative	n/a	n/a	n/a	n/a	n/a	n/a	washed, dried, marine-origin sediment	40	mg/cm2	40	n/a	n/r	n/r	n/r	n/r	n/r	n/r	7	d	7	p 180 of Methods	Tissue mortality rate	100	% necrosis	mean	4	colonies	100	100	0	0	n/r	7
DS08b	Hodgson (1989) PhD Chapter IV - lab component	2	Day 0 - pre-sediment exposure	n/a	adult	Montipora	turgescens	encrusting	n/s	n/s	n/s	Pacific	43	El Nido, Palawan Islands, Philippines	Laboratory	manipulative	n/a	n/a	n/a	n/a	n/a	n/a	washed, dried, marine-origin sediment	0	mg/cm2	0	n/a	n/r	n/r	n/r	n/r	n/r	n/r	0	d	0	p 180 of Methods	Tissue mortality rate	0	% necrosis	mean	4	colonies	0	0	0	0	n/r	0
DS08b	Hodgson (1989) PhD Chapter IV - lab component	2	Day 1 of sediment exposure	n/a	adult	Montipora	turgescens	encrusting	n/s	n/s	n/s	Pacific	43	El Nido, Palawan Islands, Philippines	Laboratory	manipulative	n/a	n/a	n/a	n/a	n/a	n/a	washed, dried, marine-origin sediment	40	mg/cm2	40	n/a	n/r	n/r	n/r	n/r	n/r	n/r	1	d	1	p 180 of Methods	Tissue mortality rate	9	% necrosis	mean	4	colonies	-7.5	25.5	16.5	16.5	n/r	1
DS08b	Hodgson (1989) PhD Chapter IV - lab component	2	Day 2 of sediment exposure	n/a	adult	Montipora	turgescens	encrusting	n/s	n/s	n/s	Pacific	43	El Nido, Palawan Islands, Philippines	Laboratory	manipulative	n/a	n/a	n/a	n/a	n/a	n/a	washed, dried, marine-origin sediment	40	mg/cm2	40	n/a	n/r	n/r	n/r	n/r	n/r	n/r	2	d	2	p 180 of Methods	Tissue mortality rate	21.4	% necrosis	mean	4	colonies	4.9	37.9	16.5	16.5	n/r	2
DS08b	Hodgson (1989) PhD Chapter IV - lab component	2	Day 3 of sediment exposure	n/a	adult	Montipora	turgescens	encrusting	n/s	n/s	n/s	Pacific	43	El Nido, Palawan Islands, Philippines	Laboratory	manipulative	n/a	n/a	n/a	n/a	n/a	n/a	washed, dried, marine-origin sediment	40	mg/cm2	40	n/a	n/r	n/r	n/r	n/r	n/r	n/r	3	d	3	p 180 of Methods	Tissue mortality rate	19.9	% necrosis	mean	4	colonies	1.2	38.6	18.7	18.7	n/r	3
DS08b	Hodgson (1989) PhD Chapter IV - lab component	2	Day 4 of sediment exposure	n/a	adult	Montipora	turgescens	encrusting	n/s	n/s	n/s	Pacific	43	El Nido, Palawan Islands, Philippines	Laboratory	manipulative	n/a	n/a	n/a	n/a	n/a	n/a	washed, dried, marine-origin sediment	40	mg/cm2	40	n/a	n/r	n/r	n/r	n/r	n/r	n/r	4	d	4	p 180 of Methods	Tissue mortality rate	21.6	% necrosis	mean	4	colonies	5.6	37.6	16	16	n/r	4
DS08b	Hodgson (1989) PhD Chapter IV - lab component	2	Day 5 of sediment exposure	n/a	adult	Montipora	turgescens	encrusting	n/s	n/s	n/s	Pacific	43	El Nido, Palawan Islands, Philippines	Laboratory	manipulative	n/a	n/a	n/a	n/a	n/a	n/a	washed, dried, marine-origin sediment	40	mg/cm2	40	n/a	n/r	n/r	n/r	n/r	n/r	n/r	5	d	5	p 180 of Methods	Tissue mortality rate	20.6	% necrosis	mean	4	colonies	4	37.2	16.6	16.6	n/r	5
DS08b	Hodgson (1989) PhD Chapter IV - lab component	2	Day 6 of sediment exposure	n/a	adult	Montipora	turgescens	encrusting	n/s	n/s	n/s	Pacific	43	El Nido, Palawan Islands, Philippines	Laboratory	manipulative	n/a	n/a	n/a	n/a	n/a	n/a	washed, dried, marine-origin sediment	40	mg/cm2	40	n/a	n/r	n/r	n/r	n/r	n/r	n/r	6	d	6	p 180 of Methods	Tissue mortality rate	20.7	% necrosis	mean	4	colonies	4.6	36.8	16.1	16.1	n/r	6
DS08b	Hodgson (1989) PhD Chapter IV - lab component	2	Day 7 of sediment exposure	n/a	adult	Montipora	turgescens	encrusting	n/s	n/s	n/s	Pacific	43	El Nido, Palawan Islands, Philippines	Laboratory	manipulative	n/a	n/a	n/a	n/a	n/a	n/a	washed, dried, marine-origin sediment	40	mg/cm2	40	n/a	n/r	n/r	n/r	n/r	n/r	n/r	7	d	7	p 180 of Methods	Tissue mortality rate	20.3	% necrosis	mean	4	colonies	4.3	36.3	16	16	n/r	7
DS08b	Hodgson (1989) PhD Chapter IV - lab component	2	Day 0 - pre-sediment exposure	n/a	adult	Oxypora	glabra	plate	n/s	n/s	n/s	Pacific	43	El Nido, Palawan Islands, Philippines	Laboratory	manipulative	n/a	n/a	n/a	n/a	n/a	n/a	washed, dried, marine-origin sediment	0	mg/cm2	0	n/a	n/r	n/r	n/r	n/r	n/r	n/r	0	d	0	p 180 of Methods	Tissue mortality rate	0	% necrosis	mean	4	colonies	0	0	0	0	n/r	0
DS08b	Hodgson (1989) PhD Chapter IV - lab component	2	Day 1 of sediment exposure	n/a	adult	Oxypora	glabra	plate	n/s	n/s	n/s	Pacific	43	El Nido, Palawan Islands, Philippines	Laboratory	manipulative	n/a	n/a	n/a	n/a	n/a	n/a	washed, dried, marine-origin sediment	40	mg/cm2	40	n/a	n/r	n/r	n/r	n/r	n/r	n/r	1	d	1	p 180 of Methods	Tissue mortality rate	0	% necrosis	mean	4	colonies	0	0	0	0	n/r	1
DS08b	Hodgson (1989) PhD Chapter IV - lab component	2	Day 2 of sediment exposure	n/a	adult	Oxypora	glabra	plate	n/s	n/s	n/s	Pacific	43	El Nido, Palawan Islands, Philippines	Laboratory	manipulative	n/a	n/a	n/a	n/a	n/a	n/a	washed, dried, marine-origin sediment	40	mg/cm2	40	n/a	n/r	n/r	n/r	n/r	n/r	n/r	2	d	2	p 180 of Methods	Tissue mortality rate	3.3	% necrosis	mean	4	colonies	3.3	3.3	0	0	n/r	2
DS08b	Hodgson (1989) PhD Chapter IV - lab component	2	Day 3 of sediment exposure	n/a	adult	Oxypora	glabra	plate	n/s	n/s	n/s	Pacific	43	El Nido, Palawan Islands, Philippines	Laboratory	manipulative	n/a	n/a	n/a	n/a	n/a	n/a	washed, dried, marine-origin sediment	40	mg/cm2	40	n/a	n/r	n/r	n/r	n/r	n/r	n/r	3	d	3	p 180 of Methods	Tissue mortality rate	7.8	% necrosis	mean	4	colonies	-1.9	17.5	9.7	9.7	n/r	3
DS08b	Hodgson (1989) PhD Chapter IV - lab component	2	Day 4 of sediment exposure	n/a	adult	Oxypora	glabra	plate	n/s	n/s	n/s	Pacific	43	El Nido, Palawan Islands, Philippines	Laboratory	manipulative	n/a	n/a	n/a	n/a	n/a	n/a	washed, dried, marine-origin sediment	40	mg/cm2	40	n/a	n/r	n/r	n/r	n/r	n/r	n/r	4	d	4	p 180 of Methods	Tissue mortality rate	34.4	% necrosis	mean	4	colonies	23.1	45.7	11.3	11.3	n/r	4
DS08b	Hodgson (1989) PhD Chapter IV - lab component	2	Day 5 of sediment exposure	n/a	adult	Oxypora	glabra	plate	n/s	n/s	n/s	Pacific	43	El Nido, Palawan Islands, Philippines	Laboratory	manipulative	n/a	n/a	n/a	n/a	n/a	n/a	washed, dried, marine-origin sediment	40	mg/cm2	40	n/a	n/r	n/r	n/r	n/r	n/r	n/r	5	d	5	p 180 of Methods	Tissue mortality rate	76.1	% necrosis	mean	4	colonies	62.7	89.5	13.4	13.4	n/r	5
DS08b	Hodgson (1989) PhD Chapter IV - lab component	2	Day 6 of sediment exposure	n/a	adult	Oxypora	glabra	plate	n/s	n/s	n/s	Pacific	43	El Nido, Palawan Islands, Philippines	Laboratory	manipulative	n/a	n/a	n/a	n/a	n/a	n/a	washed, dried, marine-origin sediment	40	mg/cm2	40	n/a	n/r	n/r	n/r	n/r	n/r	n/r	6	d	6	p 180 of Methods	Tissue mortality rate	83.9	% necrosis	mean	4	colonies	72.1	95.7	11.8	11.8	n/r	6
DS08b	Hodgson (1989) PhD Chapter IV - lab component	2	Day 7 of sediment exposure	n/a	adult	Oxypora	glabra	plate	n/s	n/s	n/s	Pacific	43	El Nido, Palawan Islands, Philippines	Laboratory	manipulative	n/a	n/a	n/a	n/a	n/a	n/a	washed, dried, marine-origin sediment	40	mg/cm2	40	n/a	n/r	n/r	n/r	n/r	n/r	n/r	7	d	7	p 180 of Methods	Tissue mortality rate	95.4	% necrosis	mean	4	colonies	95.4	95.4	0	0	n/r	7
DS08b	Hodgson (1989) PhD Chapter IV - lab component	2	Day 0 - pre-sediment exposure	n/a	adult	Mycedium	elephantotus	foliaceous	n/s	n/s	n/s	Pacific	43	El Nido, Palawan Islands, Philippines	Laboratory	manipulative	n/a	n/a	n/a	n/a	n/a	n/a	washed, dried, marine-origin sediment	0	mg/cm2	0	n/a	n/r	n/r	n/r	n/r	n/r	n/r	0	d	0	p 180 of Methods	Tissue mortality rate	0	% necrosis	mean	4	colonies	0	0	0	0	n/r	0
DS08b	Hodgson (1989) PhD Chapter IV - lab component	2	Day 1 of sediment exposure	n/a	adult	Mycedium	elephantotus	foliaceous	n/s	n/s	n/s	Pacific	43	El Nido, Palawan Islands, Philippines	Laboratory	manipulative	n/a	n/a	n/a	n/a	n/a	n/a	washed, dried, marine-origin sediment	40	mg/cm2	40	n/a	n/r	n/r	n/r	n/r	n/r	n/r	1	d	1	p 180 of Methods	Tissue mortality rate	0	% necrosis	mean	4	colonies	-7.5	7.5	7.5	7.5	n/r	1
DS08b	Hodgson (1989) PhD Chapter IV - lab component	2	Day 2 of sediment exposure	n/a	adult	Mycedium	elephantotus	foliaceous	n/s	n/s	n/s	Pacific	43	El Nido, Palawan Islands, Philippines	Laboratory	manipulative	n/a	n/a	n/a	n/a	n/a	n/a	washed, dried, marine-origin sediment	40	mg/cm2	40	n/a	n/r	n/r	n/r	n/r	n/r	n/r	2	d	2	p 180 of Methods	Tissue mortality rate	4.8	% necrosis	mean	4	colonies	-10.3	19.9	15.1	15.1	n/r	2
DS08b	Hodgson (1989) PhD Chapter IV - lab component	2	Day 3 of sediment exposure	n/a	adult	Mycedium	elephantotus	foliaceous	n/s	n/s	n/s	Pacific	43	El Nido, Palawan Islands, Philippines	Laboratory	manipulative	n/a	n/a	n/a	n/a	n/a	n/a	washed, dried, marine-origin sediment	40	mg/cm2	40	n/a	n/r	n/r	n/r	n/r	n/r	n/r	3	d	3	p 180 of Methods	Tissue mortality rate	8.6	% necrosis	mean	4	colonies	-12.9	30.1	21.5	21.5	n/r	3
DS08b	Hodgson (1989) PhD Chapter IV - lab component	2	Day 4 of sediment exposure	n/a	adult	Mycedium	elephantotus	foliaceous	n/s	n/s	n/s	Pacific	43	El Nido, Palawan Islands, Philippines	Laboratory	manipulative	n/a	n/a	n/a	n/a	n/a	n/a	washed, dried, marine-origin sediment	40	mg/cm2	40	n/a	n/r	n/r	n/r	n/r	n/r	n/r	4	d	4	p 180 of Methods	Tissue mortality rate	49.5	% necrosis	mean	4	colonies	17.8	81.2	31.7	31.7	n/r	4
DS08b	Hodgson (1989) PhD Chapter IV - lab component	2	Day 5 of sediment exposure	n/a	adult	Mycedium	elephantotus	foliaceous	n/s	n/s	n/s	Pacific	43	El Nido, Palawan Islands, Philippines	Laboratory	manipulative	n/a	n/a	n/a	n/a	n/a	n/a	washed, dried, marine-origin sediment	40	mg/cm2	40	n/a	n/r	n/r	n/r	n/r	n/r	n/r	5	d	5	p 180 of Methods	Tissue mortality rate	60.2	% necrosis	mean	4	colonies	60.2	60.2	0	0	n/r	5
DS08b	Hodgson (1989) PhD Chapter IV - lab component	2	Day 6 of sediment exposure	n/a	adult	Mycedium	elephantotus	foliaceous	n/s	n/s	n/s	Pacific	43	El Nido, Palawan Islands, Philippines	Laboratory	manipulative	n/a	n/a	n/a	n/a	n/a	n/a	washed, dried, marine-origin sediment	40	mg/cm2	40	n/a	n/r	n/r	n/r	n/r	n/r	n/r	6	d	6	p 180 of Methods	Tissue mortality rate	100	% necrosis	mean	4	colonies	100	100	0	0	n/r	6
DS08b	Hodgson (1989) PhD Chapter IV - lab component	2	Day 7 of sediment exposure	n/a	adult	Mycedium	elephantotus	foliaceous	n/s	n/s	n/s	Pacific	43	El Nido, Palawan Islands, Philippines	Laboratory	manipulative	n/a	n/a	n/a	n/a	n/a	n/a	washed, dried, marine-origin sediment	40	mg/cm2	40	n/a	n/r	n/r	n/r	n/r	n/r	n/r	7	d	7	p 180 of Methods	Tissue mortality rate	100	% necrosis	mean	4	colonies	100	100	0	0	n/r	7
DS08b	Hodgson (1989) PhD Chapter IV - lab component	2	Day 0 - pre-sediment exposure	n/a	adult	Pavona	decussata	foliaceous	n/s	n/s	n/s	Pacific	43	El Nido, Palawan Islands, Philippines	Laboratory	manipulative	n/a	n/a	n/a	n/a	n/a	n/a	washed, dried, marine-origin sediment	0	mg/cm2	0	n/a	n/r	n/r	n/r	n/r	n/r	n/r	0	d	0	p 180 of Methods	Tissue mortality rate	0	% necrosis	mean	4	colonies	0	0	0	0	n/r	0
DS08b	Hodgson (1989) PhD Chapter IV - lab component	2	Day 1 of sediment exposure	n/a	adult	Pavona	decussata	foliaceous	n/s	n/s	n/s	Pacific	43	El Nido, Palawan Islands, Philippines	Laboratory	manipulative	n/a	n/a	n/a	n/a	n/a	n/a	washed, dried, marine-origin sediment	40	mg/cm2	40	n/a	n/r	n/r	n/r	n/r	n/r	n/r	1	d	1	p 180 of Methods	Tissue mortality rate	6	% necrosis	mean	4	colonies	6	6	0	0	n/r	1
DS08b	Hodgson (1989) PhD Chapter IV - lab component	2	Day 2 of sediment exposure	n/a	adult	Pavona	decussata	foliaceous	n/s	n/s	n/s	Pacific	43	El Nido, Palawan Islands, Philippines	Laboratory	manipulative	n/a	n/a	n/a	n/a	n/a	n/a	washed, dried, marine-origin sediment	40	mg/cm2	40	n/a	n/r	n/r	n/r	n/r	n/r	n/r	2	d	2	p 180 of Methods	Tissue mortality rate	8.4	% necrosis	mean	4	colonies	-3.2	20	11.6	11.6	n/r	2
DS08b	Hodgson (1989) PhD Chapter IV - lab component	2	Day 3 of sediment exposure	n/a	adult	Pavona	decussata	foliaceous	n/s	n/s	n/s	Pacific	43	El Nido, Palawan Islands, Philippines	Laboratory	manipulative	n/a	n/a	n/a	n/a	n/a	n/a	washed, dried, marine-origin sediment	40	mg/cm2	40	n/a	n/r	n/r	n/r	n/r	n/r	n/r	3	d	3	p 180 of Methods	Tissue mortality rate	15	% necrosis	mean	4	colonies	-6.2	36.2	21.2	21.2	n/r	3
DS08b	Hodgson (1989) PhD Chapter IV - lab component	2	Day 4 of sediment exposure	n/a	adult	Pavona	decussata	foliaceous	n/s	n/s	n/s	Pacific	43	El Nido, Palawan Islands, Philippines	Laboratory	manipulative	n/a	n/a	n/a	n/a	n/a	n/a	washed, dried, marine-origin sediment	40	mg/cm2	40	n/a	n/r	n/r	n/r	n/r	n/r	n/r	4	d	4	p 180 of Methods	Tissue mortality rate	15	% necrosis	mean	4	colonies	-6.2	36.2	21.2	21.2	n/r	4
DS08b	Hodgson (1989) PhD Chapter IV - lab component	2	Day 5 of sediment exposure	n/a	adult	Pavona	decussata	foliaceous	n/s	n/s	n/s	Pacific	43	El Nido, Palawan Islands, Philippines	Laboratory	manipulative	n/a	n/a	n/a	n/a	n/a	n/a	washed, dried, marine-origin sediment	40	mg/cm2	40	n/a	n/r	n/r	n/r	n/r	n/r	n/r	5	d	5	p 180 of Methods	Tissue mortality rate	15	% necrosis	mean	4	colonies	-6.2	36.2	21.2	21.2	n/r	5
DS08b	Hodgson (1989) PhD Chapter IV - lab component	2	Day 6 of sediment exposure	n/a	adult	Pavona	decussata	foliaceous	n/s	n/s	n/s	Pacific	43	El Nido, Palawan Islands, Philippines	Laboratory	manipulative	n/a	n/a	n/a	n/a	n/a	n/a	washed, dried, marine-origin sediment	40	mg/cm2	40	n/a	n/r	n/r	n/r	n/r	n/r	n/r	6	d	6	p 180 of Methods	Tissue mortality rate	15	% necrosis	mean	4	colonies	-6.2	36.2	21.2	21.2	n/r	6
DS08b	Hodgson (1989) PhD Chapter IV - lab component	2	Day 7 of sediment exposure	n/a	adult	Pavona	decussata	foliaceous	n/s	n/s	n/s	Pacific	43	El Nido, Palawan Islands, Philippines	Laboratory	manipulative	n/a	n/a	n/a	n/a	n/a	n/a	washed, dried, marine-origin sediment	40	mg/cm2	40	n/a	n/r	n/r	n/r	n/r	n/r	n/r	7	d	7	p 180 of Methods	Tissue mortality rate	15	% necrosis	mean	4	colonies	-6.2	36.2	21.2	21.2	n/r	7
DS08b	Hodgson (1989) PhD Chapter IV - lab component	2	Day 0 - pre-sediment exposure	n/a	adult	Montipora	florida	foliaceous	n/s	n/s	n/s	Pacific	43	El Nido, Palawan Islands, Philippines	Laboratory	manipulative	n/a	n/a	n/a	n/a	n/a	n/a	washed, dried, marine-origin sediment	0	mg/cm2	0	n/a	n/r	n/r	n/r	n/r	n/r	n/r	0	d	0	p 180 of Methods	Tissue mortality rate	0	% necrosis	mean	4	colonies	0	0	0	0	n/r	0
DS08b	Hodgson (1989) PhD Chapter IV - lab component	2	Day 1 of sediment exposure	n/a	adult	Montipora	florida	foliaceous	n/s	n/s	n/s	Pacific	43	El Nido, Palawan Islands, Philippines	Laboratory	manipulative	n/a	n/a	n/a	n/a	n/a	n/a	washed, dried, marine-origin sediment	40	mg/cm2	40	n/a	n/r	n/r	n/r	n/r	n/r	n/r	1	d	1	p 180 of Methods	Tissue mortality rate	29.8	% necrosis	mean	4	colonies	17.3	42.3	12.5	12.5	n/r	1
DS08b	Hodgson (1989) PhD Chapter IV - lab component	2	Day 2 of sediment exposure	n/a	adult	Montipora	florida	foliaceous	n/s	n/s	n/s	Pacific	43	El Nido, Palawan Islands, Philippines	Laboratory	manipulative	n/a	n/a	n/a	n/a	n/a	n/a	washed, dried, marine-origin sediment	40	mg/cm2	40	n/a	n/r	n/r	n/r	n/r	n/r	n/r	2	d	2	p 180 of Methods	Tissue mortality rate	29.5	% necrosis	mean	4	colonies	17	42	12.5	12.5	n/r	2
DS08b	Hodgson (1989) PhD Chapter IV - lab component	2	Day 3 of sediment exposure	n/a	adult	Montipora	florida	foliaceous	n/s	n/s	n/s	Pacific	43	El Nido, Palawan Islands, Philippines	Laboratory	manipulative	n/a	n/a	n/a	n/a	n/a	n/a	washed, dried, marine-origin sediment	40	mg/cm2	40	n/a	n/r	n/r	n/r	n/r	n/r	n/r	3	d	3	p 180 of Methods	Tissue mortality rate	35.3	% necrosis	mean	4	colonies	4.2	66.4	31.1	31.1	n/r	3
DS08b	Hodgson (1989) PhD Chapter IV - lab component	2	Day 4 of sediment exposure	n/a	adult	Montipora	florida	foliaceous	n/s	n/s	n/s	Pacific	43	El Nido, Palawan Islands, Philippines	Laboratory	manipulative	n/a	n/a	n/a	n/a	n/a	n/a	washed, dried, marine-origin sediment	40	mg/cm2	40	n/a	n/r	n/r	n/r	n/r	n/r	n/r	4	d	4	p 180 of Methods	Tissue mortality rate	35.3	% necrosis	mean	4	colonies	4.2	66.4	31.1	31.1	n/r	4
DS08b	Hodgson (1989) PhD Chapter IV - lab component	2	Day 5 of sediment exposure	n/a	adult	Montipora	florida	foliaceous	n/s	n/s	n/s	Pacific	43	El Nido, Palawan Islands, Philippines	Laboratory	manipulative	n/a	n/a	n/a	n/a	n/a	n/a	washed, dried, marine-origin sediment	40	mg/cm2	40	n/a	n/r	n/r	n/r	n/r	n/r	n/r	5	d	5	p 180 of Methods	Tissue mortality rate	35.3	% necrosis	mean	4	colonies	4.2	66.4	31.1	31.1	n/r	5
DS08b	Hodgson (1989) PhD Chapter IV - lab component	2	Day 6 of sediment exposure	n/a	adult	Montipora	florida	foliaceous	n/s	n/s	n/s	Pacific	43	El Nido, Palawan Islands, Philippines	Laboratory	manipulative	n/a	n/a	n/a	n/a	n/a	n/a	washed, dried, marine-origin sediment	40	mg/cm2	40	n/a	n/r	n/r	n/r	n/r	n/r	n/r	6	d	6	p 180 of Methods	Tissue mortality rate	35.3	% necrosis	mean	4	colonies	4.2	66.4	31.1	31.1	n/r	6
DS08b	Hodgson (1989) PhD Chapter IV - lab component	2	Day 7 of sediment exposure	n/a	adult	Montipora	florida	foliaceous	n/s	n/s	n/s	Pacific	43	El Nido, Palawan Islands, Philippines	Laboratory	manipulative	n/a	n/a	n/a	n/a	n/a	n/a	washed, dried, marine-origin sediment	40	mg/cm2	40	n/a	n/r	n/r	n/r	n/r	n/r	n/r	7	d	7	p 180 of Methods	Tissue mortality rate	46.9	% necrosis	mean	4	colonies	15.2	78.6	31.7	31.7	n/r	7
DS08b	Hodgson (1989) PhD Chapter IV - lab component	2	Day 0 - pre-sediment exposure	n/a	adult	Cyphastrea	microphthalma	massive	n/s	n/s	n/s	Pacific	43	El Nido, Palawan Islands, Philippines	Laboratory	manipulative	n/a	n/a	n/a	n/a	n/a	n/a	washed, dried, marine-origin sediment	0	mg/cm2	0	n/a	n/r	n/r	n/r	n/r	n/r	n/r	0	d	0	p 180 of Methods	Tissue mortality rate	0	% necrosis	mean	4	colonies	0	0	0	0	n/r	0
DS08b	Hodgson (1989) PhD Chapter IV - lab component	2	Day 1 of sediment exposure	n/a	adult	Cyphastrea	microphthalma	massive	n/s	n/s	n/s	Pacific	43	El Nido, Palawan Islands, Philippines	Laboratory	manipulative	n/a	n/a	n/a	n/a	n/a	n/a	washed, dried, marine-origin sediment	40	mg/cm2	40	n/a	n/r	n/r	n/r	n/r	n/r	n/r	1	d	1	p 180 of Methods	Tissue mortality rate	0	% necrosis	mean	4	colonies	0	0	0	0	n/r	1
DS08b	Hodgson (1989) PhD Chapter IV - lab component	2	Day 2 of sediment exposure	n/a	adult	Cyphastrea	microphthalma	massive	n/s	n/s	n/s	Pacific	43	El Nido, Palawan Islands, Philippines	Laboratory	manipulative	n/a	n/a	n/a	n/a	n/a	n/a	washed, dried, marine-origin sediment	40	mg/cm2	40	n/a	n/r	n/r	n/r	n/r	n/r	n/r	2	d	2	p 180 of Methods	Tissue mortality rate	0	% necrosis	mean	4	colonies	0	0	0	0	n/r	2
DS08b	Hodgson (1989) PhD Chapter IV - lab component	2	Day 3 of sediment exposure	n/a	adult	Cyphastrea	microphthalma	massive	n/s	n/s	n/s	Pacific	43	El Nido, Palawan Islands, Philippines	Laboratory	manipulative	n/a	n/a	n/a	n/a	n/a	n/a	washed, dried, marine-origin sediment	40	mg/cm2	40	n/a	n/r	n/r	n/r	n/r	n/r	n/r	3	d	3	p 180 of Methods	Tissue mortality rate	0	% necrosis	mean	4	colonies	0	0	0	0	n/r	3
DS08b	Hodgson (1989) PhD Chapter IV - lab component	2	Day 4 of sediment exposure	n/a	adult	Cyphastrea	microphthalma	massive	n/s	n/s	n/s	Pacific	43	El Nido, Palawan Islands, Philippines	Laboratory	manipulative	n/a	n/a	n/a	n/a	n/a	n/a	washed, dried, marine-origin sediment	40	mg/cm2	40	n/a	n/r	n/r	n/r	n/r	n/r	n/r	4	d	4	p 180 of Methods	Tissue mortality rate	0	% necrosis	mean	4	colonies	0	0	0	0	n/r	4
DS08b	Hodgson (1989) PhD Chapter IV - lab component	2	Day 5 of sediment exposure	n/a	adult	Cyphastrea	microphthalma	massive	n/s	n/s	n/s	Pacific	43	El Nido, Palawan Islands, Philippines	Laboratory	manipulative	n/a	n/a	n/a	n/a	n/a	n/a	washed, dried, marine-origin sediment	40	mg/cm2	40	n/a	n/r	n/r	n/r	n/r	n/r	n/r	5	d	5	p 180 of Methods	Tissue mortality rate	0	% necrosis	mean	4	colonies	0	0	0	0	n/r	5
DS08b	Hodgson (1989) PhD Chapter IV - lab component	2	Day 6 of sediment exposure	n/a	adult	Cyphastrea	microphthalma	massive	n/s	n/s	n/s	Pacific	43	El Nido, Palawan Islands, Philippines	Laboratory	manipulative	n/a	n/a	n/a	n/a	n/a	n/a	washed, dried, marine-origin sediment	40	mg/cm2	40	n/a	n/r	n/r	n/r	n/r	n/r	n/r	6	d	6	p 180 of Methods	Tissue mortality rate	16.4	% necrosis	mean	4	colonies	5.3	27.5	11.1	11.1	n/r	6
DS08b	Hodgson (1989) PhD Chapter IV - lab component	2	Day 7 of sediment exposure	n/a	adult	Cyphastrea	microphthalma	massive	n/s	n/s	n/s	Pacific	43	El Nido, Palawan Islands, Philippines	Laboratory	manipulative	n/a	n/a	n/a	n/a	n/a	n/a	washed, dried, marine-origin sediment	40	mg/cm2	40	n/a	n/r	n/r	n/r	n/r	n/r	n/r	7	d	7	p 180 of Methods	Tissue mortality rate	16.4	% necrosis	mean	4	colonies	5.3	27.5	11.1	11.1	n/r	7
DS08b	Hodgson (1989) PhD Chapter IV - lab component	2	Day 0 - pre-sediment exposure	n/a	adult	Stylophora	pistillata	ramose	n/s	n/s	n/s	Pacific	43	El Nido, Palawan Islands, Philippines	Laboratory	manipulative	n/a	n/a	n/a	n/a	n/a	n/a	washed, dried, marine-origin sediment	0	mg/cm2	0	n/a	n/r	n/r	n/r	n/r	n/r	n/r	0	d	0	p 180 of Methods	Tissue mortality rate	0	% necrosis	mean	4	colonies	0	0	0	0	n/r	0
DS08b	Hodgson (1989) PhD Chapter IV - lab component	2	Day 1 of sediment exposure	n/a	adult	Stylophora	pistillata	ramose	n/s	n/s	n/s	Pacific	43	El Nido, Palawan Islands, Philippines	Laboratory	manipulative	n/a	n/a	n/a	n/a	n/a	n/a	washed, dried, marine-origin sediment	40	mg/cm2	40	n/a	n/r	n/r	n/r	n/r	n/r	n/r	1	d	1	p 180 of Methods	Tissue mortality rate	0	% necrosis	mean	4	colonies	0	0	0	0	n/r	1
DS08b	Hodgson (1989) PhD Chapter IV - lab component	2	Day 2 of sediment exposure	n/a	adult	Stylophora	pistillata	ramose	n/s	n/s	n/s	Pacific	43	El Nido, Palawan Islands, Philippines	Laboratory	manipulative	n/a	n/a	n/a	n/a	n/a	n/a	washed, dried, marine-origin sediment	40	mg/cm2	40	n/a	n/r	n/r	n/r	n/r	n/r	n/r	2	d	2	p 180 of Methods	Tissue mortality rate	0	% necrosis	mean	4	colonies	0	0	0	0	n/r	2
DS08b	Hodgson (1989) PhD Chapter IV - lab component	2	Day 3 of sediment exposure	n/a	adult	Stylophora	pistillata	ramose	n/s	n/s	n/s	Pacific	43	El Nido, Palawan Islands, Philippines	Laboratory	manipulative	n/a	n/a	n/a	n/a	n/a	n/a	washed, dried, marine-origin sediment	40	mg/cm2	40	n/a	n/r	n/r	n/r	n/r	n/r	n/r	3	d	3	p 180 of Methods	Tissue mortality rate	0	% necrosis	mean	4	colonies	0	0	0	0	n/r	3
DS08b	Hodgson (1989) PhD Chapter IV - lab component	2	Day 4 of sediment exposure	n/a	adult	Stylophora	pistillata	ramose	n/s	n/s	n/s	Pacific	43	El Nido, Palawan Islands, Philippines	Laboratory	manipulative	n/a	n/a	n/a	n/a	n/a	n/a	washed, dried, marine-origin sediment	40	mg/cm2	40	n/a	n/r	n/r	n/r	n/r	n/r	n/r	4	d	4	p 180 of Methods	Tissue mortality rate	0	% necrosis	mean	4	colonies	0	0	0	0	n/r	4
DS08b	Hodgson (1989) PhD Chapter IV - lab component	2	Day 5 of sediment exposure	n/a	adult	Stylophora	pistillata	ramose	n/s	n/s	n/s	Pacific	43	El Nido, Palawan Islands, Philippines	Laboratory	manipulative	n/a	n/a	n/a	n/a	n/a	n/a	washed, dried, marine-origin sediment	40	mg/cm2	40	n/a	n/r	n/r	n/r	n/r	n/r	n/r	5	d	5	p 180 of Methods	Tissue mortality rate	0	% necrosis	mean	4	colonies	0	0	0	0	n/r	5
DS08b	Hodgson (1989) PhD Chapter IV - lab component	2	Day 6 of sediment exposure	n/a	adult	Stylophora	pistillata	ramose	n/s	n/s	n/s	Pacific	43	El Nido, Palawan Islands, Philippines	Laboratory	manipulative	n/a	n/a	n/a	n/a	n/a	n/a	washed, dried, marine-origin sediment	40	mg/cm2	40	n/a	n/r	n/r	n/r	n/r	n/r	n/r	6	d	6	p 180 of Methods	Tissue mortality rate	9.3	% necrosis	mean	4	colonies	-1.1	19.7	10.4	10.4	n/r	6
DS08b	Hodgson (1989) PhD Chapter IV - lab component	2	Day 7 of sediment exposure	n/a	adult	Stylophora	pistillata	ramose	n/s	n/s	n/s	Pacific	43	El Nido, Palawan Islands, Philippines	Laboratory	manipulative	n/a	n/a	n/a	n/a	n/a	n/a	washed, dried, marine-origin sediment	40	mg/cm2	40	n/a	n/r	n/r	n/r	n/r	n/r	n/r	7	d	7	p 180 of Methods	Tissue mortality rate	13.2	% necrosis	mean	4	colonies	-2	28.4	15.2	15.2	n/r	7
DS08b	Hodgson (1989) PhD Chapter IV - lab component	2	Day 0 - pre-sediment exposure	n/a	adult	Goniastrea	retiformis	massive	n/s	n/s	n/s	Pacific	43	El Nido, Palawan Islands, Philippines	Laboratory	manipulative	n/a	n/a	n/a	n/a	n/a	n/a	washed, dried, marine-origin sediment	0	mg/cm2	0	n/a	n/r	n/r	n/r	n/r	n/r	n/r	0	d	0	p 180 of Methods	Tissue mortality rate	0	% necrosis	mean	4	colonies	0	0	0	0	n/r	0
DS08b	Hodgson (1989) PhD Chapter IV - lab component	2	Day 1 of sediment exposure	n/a	adult	Goniastrea	retiformis	massive	n/s	n/s	n/s	Pacific	43	El Nido, Palawan Islands, Philippines	Laboratory	manipulative	n/a	n/a	n/a	n/a	n/a	n/a	washed, dried, marine-origin sediment	40	mg/cm2	40	n/a	n/r	n/r	n/r	n/r	n/r	n/r	1	d	1	p 180 of Methods	Tissue mortality rate	0	% necrosis	mean	4	colonies	0	0	0	0	n/r	1
DS08b	Hodgson (1989) PhD Chapter IV - lab component	2	Day 2 of sediment exposure	n/a	adult	Goniastrea	retiformis	massive	n/s	n/s	n/s	Pacific	43	El Nido, Palawan Islands, Philippines	Laboratory	manipulative	n/a	n/a	n/a	n/a	n/a	n/a	washed, dried, marine-origin sediment	40	mg/cm2	40	n/a	n/r	n/r	n/r	n/r	n/r	n/r	2	d	2	p 180 of Methods	Tissue mortality rate	0	% necrosis	mean	4	colonies	0	0	0	0	n/r	2
DS08b	Hodgson (1989) PhD Chapter IV - lab component	2	Day 3 of sediment exposure	n/a	adult	Goniastrea	retiformis	massive	n/s	n/s	n/s	Pacific	43	El Nido, Palawan Islands, Philippines	Laboratory	manipulative	n/a	n/a	n/a	n/a	n/a	n/a	washed, dried, marine-origin sediment	40	mg/cm2	40	n/a	n/r	n/r	n/r	n/r	n/r	n/r	3	d	3	p 180 of Methods	Tissue mortality rate	0	% necrosis	mean	4	colonies	0	0	0	0	n/r	3
DS08b	Hodgson (1989) PhD Chapter IV - lab component	2	Day 4 of sediment exposure	n/a	adult	Goniastrea	retiformis	massive	n/s	n/s	n/s	Pacific	43	El Nido, Palawan Islands, Philippines	Laboratory	manipulative	n/a	n/a	n/a	n/a	n/a	n/a	washed, dried, marine-origin sediment	40	mg/cm2	40	n/a	n/r	n/r	n/r	n/r	n/r	n/r	4	d	4	p 180 of Methods	Tissue mortality rate	0	% necrosis	mean	4	colonies	0	0	0	0	n/r	4
DS08b	Hodgson (1989) PhD Chapter IV - lab component	2	Day 5 of sediment exposure	n/a	adult	Goniastrea	retiformis	massive	n/s	n/s	n/s	Pacific	43	El Nido, Palawan Islands, Philippines	Laboratory	manipulative	n/a	n/a	n/a	n/a	n/a	n/a	washed, dried, marine-origin sediment	40	mg/cm2	40	n/a	n/r	n/r	n/r	n/r	n/r	n/r	5	d	5	p 180 of Methods	Tissue mortality rate	0	% necrosis	mean	4	colonies	0	0	0	0	n/r	5
DS08b	Hodgson (1989) PhD Chapter IV - lab component	2	Day 6 of sediment exposure	n/a	adult	Goniastrea	retiformis	massive	n/s	n/s	n/s	Pacific	43	El Nido, Palawan Islands, Philippines	Laboratory	manipulative	n/a	n/a	n/a	n/a	n/a	n/a	washed, dried, marine-origin sediment	40	mg/cm2	40	n/a	n/r	n/r	n/r	n/r	n/r	n/r	6	d	6	p 180 of Methods	Tissue mortality rate	0	% necrosis	mean	4	colonies	0	0	0	0	n/r	6
DS08b	Hodgson (1989) PhD Chapter IV - lab component	2	Day 7 of sediment exposure	n/a	adult	Goniastrea	retiformis	massive	n/s	n/s	n/s	Pacific	43	El Nido, Palawan Islands, Philippines	Laboratory	manipulative	n/a	n/a	n/a	n/a	n/a	n/a	washed, dried, marine-origin sediment	40	mg/cm2	40	n/a	n/r	n/r	n/r	n/r	n/r	n/r	7	d	7	p 180 of Methods	Tissue mortality rate	3.5	% necrosis	mean	4	colonies	-5.5	12.5	9	9	n/r	7
DS08b	Hodgson (1989) PhD Chapter IV - lab component	2	Day 0 - pre-sediment exposure	n/a	adult	Montipora	stellata	ramose	n/s	n/s	n/s	Pacific	43	El Nido, Palawan Islands, Philippines	Laboratory	manipulative	n/a	n/a	n/a	n/a	n/a	n/a	washed, dried, marine-origin sediment	0	mg/cm2	0	n/a	n/r	n/r	n/r	n/r	n/r	n/r	0	d	0	p 180 of Methods	Tissue mortality rate	0	% necrosis	mean	4	colonies	0	0	0	0	n/r	0
DS08b	Hodgson (1989) PhD Chapter IV - lab component	2	Day 1 of sediment exposure	n/a	adult	Montipora	stellata	ramose	n/s	n/s	n/s	Pacific	43	El Nido, Palawan Islands, Philippines	Laboratory	manipulative	n/a	n/a	n/a	n/a	n/a	n/a	washed, dried, marine-origin sediment	40	mg/cm2	40	n/a	n/r	n/r	n/r	n/r	n/r	n/r	1	d	1	p 180 of Methods	Tissue mortality rate	0	% necrosis	mean	4	colonies	0	0	0	0	n/r	1
DS08b	Hodgson (1989) PhD Chapter IV - lab component	2	Day 2 of sediment exposure	n/a	adult	Montipora	stellata	ramose	n/s	n/s	n/s	Pacific	43	El Nido, Palawan Islands, Philippines	Laboratory	manipulative	n/a	n/a	n/a	n/a	n/a	n/a	washed, dried, marine-origin sediment	40	mg/cm2	40	n/a	n/r	n/r	n/r	n/r	n/r	n/r	2	d	2	p 180 of Methods	Tissue mortality rate	0	% necrosis	mean	4	colonies	0	0	0	0	n/r	2
DS08b	Hodgson (1989) PhD Chapter IV - lab component	2	Day 3 of sediment exposure	n/a	adult	Montipora	stellata	ramose	n/s	n/s	n/s	Pacific	43	El Nido, Palawan Islands, Philippines	Laboratory	manipulative	n/a	n/a	n/a	n/a	n/a	n/a	washed, dried, marine-origin sediment	40	mg/cm2	40	n/a	n/r	n/r	n/r	n/r	n/r	n/r	3	d	3	p 180 of Methods	Tissue mortality rate	10.4	% necrosis	mean	4	colonies	0	20.8	10.4	10.4	n/r	3
DS08b	Hodgson (1989) PhD Chapter IV - lab component	2	Day 4 of sediment exposure	n/a	adult	Montipora	stellata	ramose	n/s	n/s	n/s	Pacific	43	El Nido, Palawan Islands, Philippines	Laboratory	manipulative	n/a	n/a	n/a	n/a	n/a	n/a	washed, dried, marine-origin sediment	40	mg/cm2	40	n/a	n/r	n/r	n/r	n/r	n/r	n/r	4	d	4	p 180 of Methods	Tissue mortality rate	12.5	% necrosis	mean	4	colonies	1.4	23.6	11.1	11.1	n/r	4
DS08b	Hodgson (1989) PhD Chapter IV - lab component	2	Day 5 of sediment exposure	n/a	adult	Montipora	stellata	ramose	n/s	n/s	n/s	Pacific	43	El Nido, Palawan Islands, Philippines	Laboratory	manipulative	n/a	n/a	n/a	n/a	n/a	n/a	washed, dried, marine-origin sediment	40	mg/cm2	40	n/a	n/r	n/r	n/r	n/r	n/r	n/r	5	d	5	p 180 of Methods	Tissue mortality rate	17.4	% necrosis	mean	4	colonies	5.6	29.2	11.8	11.8	n/r	5
DS08b	Hodgson (1989) PhD Chapter IV - lab component	2	Day 6 of sediment exposure	n/a	adult	Montipora	stellata	ramose	n/s	n/s	n/s	Pacific	43	El Nido, Palawan Islands, Philippines	Laboratory	manipulative	n/a	n/a	n/a	n/a	n/a	n/a	washed, dried, marine-origin sediment	40	mg/cm2	40	n/a	n/r	n/r	n/r	n/r	n/r	n/r	6	d	6	p 180 of Methods	Tissue mortality rate	16.7	% necrosis	mean	4	colonies	4.9	28.5	11.8	11.8	n/r	6
DS08b	Hodgson (1989) PhD Chapter IV - lab component	2	Day 7 of sediment exposure	n/a	adult	Montipora	stellata	ramose	n/s	n/s	n/s	Pacific	43	El Nido, Palawan Islands, Philippines	Laboratory	manipulative	n/a	n/a	n/a	n/a	n/a	n/a	washed, dried, marine-origin sediment	40	mg/cm2	40	n/a	n/r	n/r	n/r	n/r	n/r	n/r	7	d	7	p 180 of Methods	Tissue mortality rate	16.7	% necrosis	mean	4	colonies	4.9	28.5	11.8	11.8	n/r	7
DS08b	Hodgson (1989) PhD Chapter IV - lab component	2	Day 0 - pre-sediment exposure	n/a	adult	Seriatopora	hystrix	ramose	n/s	n/s	n/s	Pacific	43	El Nido, Palawan Islands, Philippines	Laboratory	manipulative	n/a	n/a	n/a	n/a	n/a	n/a	washed, dried, marine-origin sediment	0	mg/cm2	0	n/a	n/r	n/r	n/r	n/r	n/r	n/r	0	d	0	p 180 of Methods	Tissue mortality rate	0	% necrosis	mean	4	colonies	0	0	0	0	n/r	0
DS08b	Hodgson (1989) PhD Chapter IV - lab component	2	Day 1 of sediment exposure	n/a	adult	Seriatopora	hystrix	ramose	n/s	n/s	n/s	Pacific	43	El Nido, Palawan Islands, Philippines	Laboratory	manipulative	n/a	n/a	n/a	n/a	n/a	n/a	washed, dried, marine-origin sediment	40	mg/cm2	40	n/a	n/r	n/r	n/r	n/r	n/r	n/r	1	d	1	p 180 of Methods	Tissue mortality rate	0	% necrosis	mean	4	colonies	0	0	0	0	n/r	1
DS08b	Hodgson (1989) PhD Chapter IV - lab component	2	Day 2 of sediment exposure	n/a	adult	Seriatopora	hystrix	ramose	n/s	n/s	n/s	Pacific	43	El Nido, Palawan Islands, Philippines	Laboratory	manipulative	n/a	n/a	n/a	n/a	n/a	n/a	washed, dried, marine-origin sediment	40	mg/cm2	40	n/a	n/r	n/r	n/r	n/r	n/r	n/r	2	d	2	p 180 of Methods	Tissue mortality rate	0	% necrosis	mean	4	colonies	0	0	0	0	n/r	2
DS08b	Hodgson (1989) PhD Chapter IV - lab component	2	Day 3 of sediment exposure	n/a	adult	Seriatopora	hystrix	ramose	n/s	n/s	n/s	Pacific	43	El Nido, Palawan Islands, Philippines	Laboratory	manipulative	n/a	n/a	n/a	n/a	n/a	n/a	washed, dried, marine-origin sediment	40	mg/cm2	40	n/a	n/r	n/r	n/r	n/r	n/r	n/r	3	d	3	p 180 of Methods	Tissue mortality rate	0	% necrosis	mean	4	colonies	0	0	0	0	n/r	3
DS08b	Hodgson (1989) PhD Chapter IV - lab component	2	Day 4 of sediment exposure	n/a	adult	Seriatopora	hystrix	ramose	n/s	n/s	n/s	Pacific	43	El Nido, Palawan Islands, Philippines	Laboratory	manipulative	n/a	n/a	n/a	n/a	n/a	n/a	washed, dried, marine-origin sediment	40	mg/cm2	40	n/a	n/r	n/r	n/r	n/r	n/r	n/r	4	d	4	p 180 of Methods	Tissue mortality rate	0	% necrosis	mean	4	colonies	0	0	0	0	n/r	4
DS08b	Hodgson (1989) PhD Chapter IV - lab component	2	Day 5 of sediment exposure	n/a	adult	Seriatopora	hystrix	ramose	n/s	n/s	n/s	Pacific	43	El Nido, Palawan Islands, Philippines	Laboratory	manipulative	n/a	n/a	n/a	n/a	n/a	n/a	washed, dried, marine-origin sediment	40	mg/cm2	40	n/a	n/r	n/r	n/r	n/r	n/r	n/r	5	d	5	p 180 of Methods	Tissue mortality rate	6.1	% necrosis	mean	4	colonies	-0.7	12.9	6.8	6.8	n/r	5
DS08b	Hodgson (1989) PhD Chapter IV - lab component	2	Day 6 of sediment exposure	n/a	adult	Seriatopora	hystrix	ramose	n/s	n/s	n/s	Pacific	43	El Nido, Palawan Islands, Philippines	Laboratory	manipulative	n/a	n/a	n/a	n/a	n/a	n/a	washed, dried, marine-origin sediment	40	mg/cm2	40	n/a	n/r	n/r	n/r	n/r	n/r	n/r	6	d	6	p 180 of Methods	Tissue mortality rate	6.1	% necrosis	mean	4	colonies	-0.7	12.9	6.8	6.8	n/r	6
DS08b	Hodgson (1989) PhD Chapter IV - lab component	2	Day 7 of sediment exposure	n/a	adult	Seriatopora	hystrix	ramose	n/s	n/s	n/s	Pacific	43	El Nido, Palawan Islands, Philippines	Laboratory	manipulative	n/a	n/a	n/a	n/a	n/a	n/a	washed, dried, marine-origin sediment	40	mg/cm2	40	n/a	n/r	n/r	n/r	n/r	n/r	n/r	7	d	7	p 180 of Methods	Tissue mortality rate	6.1	% necrosis	mean	4	colonies	-0.7	12.9	6.8	6.8	n/r	7
DS08b	Hodgson (1989) PhD Chapter IV - lab component	2	Day 7 of sediment exposure	n/a	adult	Euphyllia	ancora	flabellate	n/s	n/s	n/s	Pacific	43	El Nido, Palawan Islands, Philippines	Laboratory	manipulative	n/a	n/a	n/a	n/a	n/a	n/a	washed, dried, marine-origin sediment	40	mg/cm2	40	n/a	n/r	n/r	n/r	n/r	n/r	n/r	7	d	7	p 180 of Methods	Tissue mortality rate	0	% necrosis	mean	4	colonies	0	0	0	0	n/r	7
DS08b	Hodgson (1989) PhD Chapter IV - lab component	2	Day 7 of sediment exposure	n/a	adult	Favia	speciosa	massive	n/s	n/s	n/s	Pacific	43	El Nido, Palawan Islands, Philippines	Laboratory	manipulative	n/a	n/a	n/a	n/a	n/a	n/a	washed, dried, marine-origin sediment	40	mg/cm2	40	n/a	n/r	n/r	n/r	n/r	n/r	n/r	7	d	7	p 180 of Methods	Tissue mortality rate	0	% necrosis	mean	4	colonies	0	0	0	0	n/r	7
DS08b	Hodgson (1989) PhD Chapter IV - lab component	2	Day 7 of sediment exposure	n/a	adult	Galaxea	fascicularis	phaceloid	n/s	n/s	n/s	Pacific	43	El Nido, Palawan Islands, Philippines	Laboratory	manipulative	n/a	n/a	n/a	n/a	n/a	n/a	washed, dried, marine-origin sediment	40	mg/cm2	40	n/a	n/r	n/r	n/r	n/r	n/r	n/r	7	d	7	p 180 of Methods	Tissue mortality rate	0	% necrosis	mean	4	colonies	0	0	0	0	n/r	7
DS08b	Hodgson (1989) PhD Chapter IV - lab component	2	Day 7 of sediment exposure	n/a	adult	Goniopora	tenuidens	massive	n/s	n/s	n/s	Pacific	43	El Nido, Palawan Islands, Philippines	Laboratory	manipulative	n/a	n/a	n/a	n/a	n/a	n/a	washed, dried, marine-origin sediment	40	mg/cm2	40	n/a	n/r	n/r	n/r	n/r	n/r	n/r	7	d	7	p 180 of Methods	Tissue mortality rate	0	% necrosis	mean	4	colonies	0	0	0	0	n/r	7
DS08b	Hodgson (1989) PhD Chapter IV - lab component	2	Day 7 of sediment exposure	n/a	adult	Pachyseris	rugosa	plate	n/s	n/s	n/s	Pacific	43	El Nido, Palawan Islands, Philippines	Laboratory	manipulative	n/a	n/a	n/a	n/a	n/a	n/a	washed, dried, marine-origin sediment	40	mg/cm2	40	n/a	n/r	n/r	n/r	n/r	n/r	n/r	7	d	7	p 180 of Methods	Tissue mortality rate	0	% necrosis	mean	4	colonies	0	0	0	0	n/r	7
DS08b	Hodgson (1989) PhD Chapter IV - lab component	2	Day 7 of sediment exposure	n/a	adult	Pectinia	alcicornis	foliaceous	n/s	n/s	n/s	Pacific	43	El Nido, Palawan Islands, Philippines	Laboratory	manipulative	n/a	n/a	n/a	n/a	n/a	n/a	washed, dried, marine-origin sediment	40	mg/cm2	40	n/a	n/r	n/r	n/r	n/r	n/r	n/r	7	d	7	p 180 of Methods	Tissue mortality rate	0	% necrosis	mean	4	colonies	0	0	0	0	n/r	7
DS08b	Hodgson (1989) PhD Chapter IV - lab component	2	Day 7 of sediment exposure	n/a	adult	Pocillopora	verrucosa	ramose	n/s	n/s	n/s	Pacific	43	El Nido, Palawan Islands, Philippines	Laboratory	manipulative	n/a	n/a	n/a	n/a	n/a	n/a	washed, dried, marine-origin sediment	40	mg/cm2	40	n/a	n/r	n/r	n/r	n/r	n/r	n/r	7	d	7	p 180 of Methods	Tissue mortality rate	0	% necrosis	mean	4	colonies	0	0	0	0	n/r	7
DS08b	Hodgson (1989) PhD Chapter IV - lab component	2	Day 7 of sediment exposure	n/a	adult	Trachyphyllia	geoffroyi	flabellate	n/s	n/s	n/s	Pacific	43	El Nido, Palawan Islands, Philippines	Laboratory	manipulative	n/a	n/a	n/a	n/a	n/a	n/a	washed, dried, marine-origin sediment	40	mg/cm2	40	n/a	n/r	n/r	n/r	n/r	n/r	n/r	7	d	7	p 180 of Methods	Tissue mortality rate	0	% necrosis	mean	4	colonies	0	0	0	0	n/r	7
DS08b	Hodgson (1989) PhD Chapter IV - lab component	2	Day 7 of sediment exposure	n/a	adult	Turbinaria	peltata	plate	n/s	n/s	n/s	Pacific	43	El Nido, Palawan Islands, Philippines	Laboratory	manipulative	n/a	n/a	n/a	n/a	n/a	n/a	washed, dried, marine-origin sediment	40	mg/cm2	40	n/a	n/r	n/r	n/r	n/r	n/r	n/r	7	d	7	p 180 of Methods	Tissue mortality rate	0	% necrosis	mean	4	colonies	0	0	0	0	n/r	7
DS10	Junjie et al. (2014)	1	Control (no sediment)	Week 1	adult	Galaxea	fascicularis	n/s	n/s	n/s	n/s	Indo-Pacific	30	Tropical Marine Science Institute research facility on St John’s Island, Singapore	Laboratory	manipulative	n/a	n/a	30% PAR	n/a	n/a	n/a	silicon carbide powder, 10-300 microns with 60 micron median diameter	0	mg/cm2/day	0	n/a	n/r	4	tanks	n/r	n/r	n/r	1	week	7	On page 3 the authors report 4 averages for each of the tanks, so I average the four of these, and take the s.e. of these four	Net photosynthesis	2.8	micromol/cm2/hr	mean	4	fragments	2.59	3.01	0.21	0.21	s.e.	1
DS10	Junjie et al. (2014)	1	Control (no sediment)	Week 2	adult	Galaxea	fascicularis	n/s	n/s	n/s	n/s	Indo-Pacific	30	Tropical Marine Science Institute research facility on St John’s Island, Singapore	Laboratory	manipulative	n/a	n/a	30% PAR	n/a	n/a	n/a	silicon carbide powder, 10-300 microns with 60 micron median diameter	0	mg/cm2/day	0	n/a	n/r	4	tanks	n/r	n/r	n/r	2	week	14	On page 3 the authors report 4 averages for each of the tanks, so I average the four of these, and take the s.e. of these four	Net photosynthesis	2.79	micromol/cm2/hr	mean	4	fragments	2.58	3	0.21	0.21	s.e.	2
DS10	Junjie et al. (2014)	1	Control (no sediment)	Week 3	adult	Galaxea	fascicularis	n/s	n/s	n/s	n/s	Indo-Pacific	30	Tropical Marine Science Institute research facility on St John’s Island, Singapore	Laboratory	manipulative	n/a	n/a	30% PAR	n/a	n/a	n/a	silicon carbide powder, 10-300 microns with 60 micron median diameter	0	mg/cm2/day	0	n/a	n/r	4	tanks	n/r	n/r	n/r	3	week	21	On page 3 the authors report 4 averages for each of the tanks, so I average the four of these, and take the s.e. of these four	Net photosynthesis	2.79	micromol/cm2/hr	mean	4	fragments	2.59	2.99	0.2	0.2	s.e.	3
DS10	Junjie et al. (2014)	1	Control (no sediment)	Week 4	adult	Galaxea	fascicularis	n/s	n/s	n/s	n/s	Indo-Pacific	30	Tropical Marine Science Institute research facility on St John’s Island, Singapore	Laboratory	manipulative	n/a	n/a	30% PAR	n/a	n/a	n/a	silicon carbide powder, 10-300 microns with 60 micron median diameter	0	mg/cm2/day	0	n/a	n/r	4	tanks	n/r	n/r	n/r	4	week	28	On page 3 the authors report 4 averages for each of the tanks, so I average the four of these, and take the s.e. of these four	Net photosynthesis	2.78	micromol/cm2/hr	mean	4	fragments	2.57	2.99	0.21	0.21	s.e.	4
DS10	Junjie et al. (2014)	1	Sediment treatment	Week 1	adult	Galaxea	fascicularis	n/s	n/s	n/s	n/s	Indo-Pacific	30	Tropical Marine Science Institute research facility on St John’s Island, Singapore	Laboratory	manipulative	n/a	n/a	15% PAR (because of sediment deposition + "rain")	n/a	n/a	n/a	silicon carbide powder, 10-300 microns with 60 micron median diameter	26.4	mg/cm2/day	26.4	n/a	mean	4	tanks	0.25	0.25	s.e.	1	week	7	On page 3 the authors report 4 averages for each of the tanks, so I average the four of these, and take the s.e. of these four	Net photosynthesis	2.79	micromol/cm2/hr	mean	4	fragments	2.66	2.92	0.13	0.13	s.e.	1
DS10	Junjie et al. (2014)	1	Sediment treatment	Week 2	adult	Galaxea	fascicularis	n/s	n/s	n/s	n/s	Indo-Pacific	30	Tropical Marine Science Institute research facility on St John’s Island, Singapore	Laboratory	manipulative	n/a	n/a	15% PAR (because of sediment deposition + "rain")	n/a	n/a	n/a	silicon carbide powder, 10-300 microns with 60 micron median diameter	26.4	mg/cm2/day	26.4	n/a	mean	4	tanks	0.25	0.25	s.e.	2	week	14	On page 3 the authors report 4 averages for each of the tanks, so I average the four of these, and take the s.e. of these four	Net photosynthesis	2.77	micromol/cm2/hr	mean	4	fragments	2.64	2.9	0.13	0.13	s.e.	2
DS10	Junjie et al. (2014)	1	Sediment treatment	Week 3	adult	Galaxea	fascicularis	n/s	n/s	n/s	n/s	Indo-Pacific	30	Tropical Marine Science Institute research facility on St John’s Island, Singapore	Laboratory	manipulative	n/a	n/a	15% PAR (because of sediment deposition + "rain")	n/a	n/a	n/a	silicon carbide powder, 10-300 microns with 60 micron median diameter	26.4	mg/cm2/day	26.4	n/a	mean	4	tanks	0.25	0.25	s.e.	3	week	21	On page 3 the authors report 4 averages for each of the tanks, so I average the four of these, and take the s.e. of these four	Net photosynthesis	2.44	micromol/cm2/hr	mean	4	fragments	2.34	2.54	0.1	0.1	s.e.	3
DS10	Junjie et al. (2014)	1	Sediment treatment	Week 4	adult	Galaxea	fascicularis	n/s	n/s	n/s	n/s	Indo-Pacific	30	Tropical Marine Science Institute research facility on St John’s Island, Singapore	Laboratory	manipulative	n/a	n/a	15% PAR (because of sediment deposition + "rain")	n/a	n/a	n/a	silicon carbide powder, 10-300 microns with 60 micron median diameter	26.4	mg/cm2/day	26.4	n/a	mean	4	tanks	0.25	0.25	s.e.	4	week	28	On page 3 the authors report 4 averages for each of the tanks, so I average the four of these, and take the s.e. of these four	Net photosynthesis	2.22	micromol/cm2/hr	mean	4	fragments	2.12	2.32	0.1	0.1	s.e.	4
DS10	Junjie et al. (2014)	1	Control (no sediment)	Week 1	adult	Goniopora	somaliensis	n/s	n/s	n/s	n/s	Indo-Pacific	30	Tropical Marine Science Institute research facility on St John’s Island, Singapore	Laboratory	manipulative	n/a	n/a	30% PAR	n/a	n/a	n/a	silicon carbide powder, 10-300 microns with 60 micron median diameter	0	mg/cm2/day	0	n/a	n/r	4	tanks	n/r	n/r	n/r	1	week	7	On page 3 the authors report 4 averages for each of the tanks, so I average the four of these, and take the s.e. of these four	Net photosynthesis	2.68	micromol/cm2/hr	mean	4	fragments	2.56	2.8	0.12	0.12	s.e.	1
DS10	Junjie et al. (2014)	1	Control (no sediment)	Week 2	adult	Goniopora	somaliensis	n/s	n/s	n/s	n/s	Indo-Pacific	30	Tropical Marine Science Institute research facility on St John’s Island, Singapore	Laboratory	manipulative	n/a	n/a	30% PAR	n/a	n/a	n/a	silicon carbide powder, 10-300 microns with 60 micron median diameter	0	mg/cm2/day	0	n/a	n/r	4	tanks	n/r	n/r	n/r	2	week	14	On page 3 the authors report 4 averages for each of the tanks, so I average the four of these, and take the s.e. of these four	Net photosynthesis	2.67	micromol/cm2/hr	mean	4	fragments	2.54	2.8	0.13	0.13	s.e.	2
DS10	Junjie et al. (2014)	1	Control (no sediment)	Week 3	adult	Goniopora	somaliensis	n/s	n/s	n/s	n/s	Indo-Pacific	30	Tropical Marine Science Institute research facility on St John’s Island, Singapore	Laboratory	manipulative	n/a	n/a	30% PAR	n/a	n/a	n/a	silicon carbide powder, 10-300 microns with 60 micron median diameter	0	mg/cm2/day	0	n/a	n/r	4	tanks	n/r	n/r	n/r	3	week	21	On page 3 the authors report 4 averages for each of the tanks, so I average the four of these, and take the s.e. of these four	Net photosynthesis	2.66	micromol/cm2/hr	mean	4	fragments	2.53	2.79	0.13	0.13	s.e.	3
DS10	Junjie et al. (2014)	1	Control (no sediment)	Week 4	adult	Goniopora	somaliensis	n/s	n/s	n/s	n/s	Indo-Pacific	30	Tropical Marine Science Institute research facility on St John’s Island, Singapore	Laboratory	manipulative	n/a	n/a	30% PAR	n/a	n/a	n/a	silicon carbide powder, 10-300 microns with 60 micron median diameter	0	mg/cm2/day	0	n/a	n/r	4	tanks	n/r	n/r	n/r	4	week	28	On page 3 the authors report 4 averages for each of the tanks, so I average the four of these, and take the s.e. of these four	Net photosynthesis	2.64	micromol/cm2/hr	mean	4	fragments	2.5	2.78	0.14	0.14	s.e.	4
DS10	Junjie et al. (2014)	1	Sediment treatment	Week 1	adult	Goniopora	somaliensis	n/s	n/s	n/s	n/s	Indo-Pacific	30	Tropical Marine Science Institute research facility on St John’s Island, Singapore	Laboratory	manipulative	n/a	n/a	15% PAR (because of sediment deposition + "rain")	n/a	n/a	n/a	silicon carbide powder, 10-300 microns with 60 micron median diameter	26.4	mg/cm2/day	26.4	n/a	mean	4	tanks	0.25	0.25	s.e.	1	week	7	On page 3 the authors report 4 averages for each of the tanks, so I average the four of these, and take the s.e. of these four	Net photosynthesis	2.72	micromol/cm2/hr	mean	4	fragments	2.59	2.85	0.13	0.13	s.e.	1
DS10	Junjie et al. (2014)	1	Sediment treatment	Week 2	adult	Goniopora	somaliensis	n/s	n/s	n/s	n/s	Indo-Pacific	30	Tropical Marine Science Institute research facility on St John’s Island, Singapore	Laboratory	manipulative	n/a	n/a	15% PAR (because of sediment deposition + "rain")	n/a	n/a	n/a	silicon carbide powder, 10-300 microns with 60 micron median diameter	26.4	mg/cm2/day	26.4	n/a	mean	4	tanks	0.25	0.25	s.e.	2	week	14	On page 3 the authors report 4 averages for each of the tanks, so I average the four of these, and take the s.e. of these four	Net photosynthesis	2.71	micromol/cm2/hr	mean	4	fragments	2.59	2.83	0.12	0.12	s.e.	2
DS10	Junjie et al. (2014)	1	Sediment treatment	Week 3	adult	Goniopora	somaliensis	n/s	n/s	n/s	n/s	Indo-Pacific	30	Tropical Marine Science Institute research facility on St John’s Island, Singapore	Laboratory	manipulative	n/a	n/a	15% PAR (because of sediment deposition + "rain")	n/a	n/a	n/a	silicon carbide powder, 10-300 microns with 60 micron median diameter	26.4	mg/cm2/day	26.4	n/a	mean	4	tanks	0.25	0.25	s.e.	3	week	21	On page 3 the authors report 4 averages for each of the tanks, so I average the four of these, and take the s.e. of these four	Net photosynthesis	2.43	micromol/cm2/hr	mean	4	fragments	2.34	2.52	0.09	0.09	s.e.	3
DS10	Junjie et al. (2014)	1	Sediment treatment	Week 4	adult	Goniopora	somaliensis	n/s	n/s	n/s	n/s	Indo-Pacific	30	Tropical Marine Science Institute research facility on St John’s Island, Singapore	Laboratory	manipulative	n/a	n/a	15% PAR (because of sediment deposition + "rain")	n/a	n/a	n/a	silicon carbide powder, 10-300 microns with 60 micron median diameter	26.4	mg/cm2/day	26.4	n/a	mean	4	tanks	0.25	0.25	s.e.	4	week	28	On page 3 the authors report 4 averages for each of the tanks, so I average the four of these, and take the s.e. of these four	Net photosynthesis	2.23	micromol/cm2/hr	mean	4	fragments	2.15	2.31	0.08	0.08	s.e.	4
DS11	Lirman et al. (2008)	1	Control	n/a	adult	Porites	astreoides	n/s	n/s	n/s	n/s	Atlantic	130	Miami, Florida, USA	Laboratory	manipulative	n/a	n/a	none	n/s	n/a	n/a	collected in top 5 cm from reef at Key Largo, Florida	0	mg/cm2/day	0	n/a	mean	n/r	n/r	0	0	s.d.	3	week	21	see Methods section and last paragraph of Introduction for duration of experiment	Growth rate (linear extension rate)	0.106	mm	mean	3	fragments	0.134	0.134	0.028	0.028	s.d.	3
DS11	Lirman et al. (2008)	1	Non-enriched sediments	n/a	adult	Porites	astreoides	n/s	n/s	n/s	n/s	Atlantic	130	Miami, Florida, USA	Laboratory	manipulative	n/a	n/a	sediment	n/s	n/a	n/a	collected in top 5 cm from reef at Key Largo, Florida	53	mg/cm2/day	53	n/a	mean	n/r	n/r	17	17	s.d.	3	week	21	see Methods section and last paragraph of Introduction for duration of experiment	Growth rate (linear extension rate)	0.048	mm	mean	3	fragments	0.061	0.061	0.013	0.013	s.d.	3
DS11	Lirman et al. (2008)	1	Control	n/a	adult	Siderastrea	siderea	n/s	n/s	n/s	n/s	Atlantic	130	Miami, Florida, USA	Laboratory	manipulative	n/a	n/a	none	n/s	n/a	n/a	collected in top 5 cm from reef at Key Largo, Florida	0	mg/cm2/day	0	n/a	mean	n/r	n/r	0	0	s.d.	3	week	21	see Methods section and last paragraph of Introduction for duration of experiment	Growth rate (linear extension rate)	0.077	mm	mean	3	fragments	0.923	0.923	0.846	0.846	s.d.	3
DS11	Lirman et al. (2008)	1	Non-enriched sediments	n/a	adult	Siderastrea	siderea	n/s	n/s	n/s	n/s	Atlantic	130	Miami, Florida, USA	Laboratory	manipulative	n/a	n/a	sediment	n/s	n/a	n/a	collected in top 5 cm from reef at Key Largo, Florida	53	mg/cm2/day	53	n/a	mean	n/r	n/r	17	17	s.d.	3	week	21	see Methods section and last paragraph of Introduction for duration of experiment	Growth rate (linear extension rate)	0.037	mm	mean	3	fragments	0.479	0.479	0.442	0.442	s.d.	3
DS12	Loiola et al. (2013)	1	Control 0 mg/cm2/d	Experiment 1 - nutrients removed	adult	Mussismilia	braziliensis	n/s	n/s	n/s	n/s	Atlantic	133	Federal University of Bahia, Brazil	Laboratory	manipulative	n/a	n/a	sediment only	n/a	n/a	n/a	fine, siliciclastic sediment	0	mg/cm2/day	0	n/a	n/r	n/r	n/r	n/r	n/r	n/r	45	day	45	see Methods section	Susceptibility Index	0	explained in text, SI = SUM(PD*AA)	raw	1	colony	n/a	n/a	n/a	n/a	n/a	45
DS12	Loiola et al. (2013)	1	15 mg/cm2/d	Experiment 1 - nutrients removed	adult	Mussismilia	braziliensis	n/s	n/s	n/s	n/s	Atlantic	133	Federal University of Bahia, Brazil	Laboratory	manipulative	n/a	n/a	sediment only	n/a	n/a	n/a	fine, siliciclastic sediment	15	mg/cm2/day	15	n/a	n/r	n/r	n/r	n/r	n/r	n/r	45	day	45	see Methods section	Susceptibility Index	0	explained in text, SI = SUM(PD*AA)	raw	1	colony	n/a	n/a	n/a	n/a	n/a	45
DS12	Loiola et al. (2013)	1	50 mg/cm2/d	Experiment 1 - nutrients removed	adult	Mussismilia	braziliensis	n/s	n/s	n/s	n/s	Atlantic	133	Federal University of Bahia, Brazil	Laboratory	manipulative	n/a	n/a	sediment only	n/a	n/a	n/a	fine, siliciclastic sediment	50	mg/cm2/day	50	n/a	n/r	n/r	n/r	n/r	n/r	n/r	45	day	45	see Methods section	Susceptibility Index	8	explained in text, SI = SUM(PD*AA)	raw	1	colony	n/a	n/a	n/a	n/a	n/a	45
DS12	Loiola et al. (2013)	1	150 mg/cm2/d	Experiment 1 - nutrients removed	adult	Mussismilia	braziliensis	n/s	n/s	n/s	n/s	Atlantic	133	Federal University of Bahia, Brazil	Laboratory	manipulative	n/a	n/a	sediment only	n/a	n/a	n/a	fine, siliciclastic sediment	150	mg/cm2/day	150	n/a	n/r	n/r	n/r	n/r	n/r	n/r	45	day	45	see Methods section	Susceptibility Index	40	explained in text, SI = SUM(PD*AA)	raw	1	colony	n/a	n/a	n/a	n/a	n/a	45
DS12	Loiola et al. (2013)	1	250 mg/cm2/d	Experiment 1 - nutrients removed	adult	Mussismilia	braziliensis	n/s	n/s	n/s	n/s	Atlantic	133	Federal University of Bahia, Brazil	Laboratory	manipulative	n/a	n/a	sediment only	n/a	n/a	n/a	fine, siliciclastic sediment	250	mg/cm2/day	250	n/a	n/r	n/r	n/r	n/r	n/r	n/r	45	day	45	see Methods section	Susceptibility Index	96	explained in text, SI = SUM(PD*AA)	raw	1	colony	n/a	n/a	n/a	n/a	n/a	45
DS12	Loiola et al. (2013)	1	350 mg/cm2/d	Experiment 1 - nutrients removed	adult	Mussismilia	braziliensis	n/s	n/s	n/s	n/s	Atlantic	133	Federal University of Bahia, Brazil	Laboratory	manipulative	n/a	n/a	sediment only	n/a	n/a	n/a	fine, siliciclastic sediment	350	mg/cm2/day	350	n/a	n/r	n/r	n/r	n/r	n/r	n/r	45	day	45	see Methods section	Susceptibility Index	60	explained in text, SI = SUM(PD*AA)	raw	1	colony	n/a	n/a	n/a	n/a	n/a	45
DS12	Loiola et al. (2013)	1	450 mg/cm2/d	Experiment 1 - nutrients removed	adult	Mussismilia	braziliensis	n/s	n/s	n/s	n/s	Atlantic	133	Federal University of Bahia, Brazil	Laboratory	manipulative	n/a	n/a	sediment only	n/a	n/a	n/a	fine, siliciclastic sediment	450	mg/cm2/day	450	n/a	n/r	n/r	n/r	n/r	n/r	n/r	45	day	45	see Methods section	Susceptibility Index	180	explained in text, SI = SUM(PD*AA)	raw	1	colony	n/a	n/a	n/a	n/a	n/a	45
DS13	Moeller et al. (2017)	1	Control (no sediment)	Day 0	juvenile	Leptastrea	purpurea	n/s	n/s	n/s	top	Pacific	60	University of Guam Marine Laboratory, Guam	Laboratory	manipulative	n/a	n/a	2-day old juvenile L. purpurea	n/a	n/a	n/a	dried sediment of marine origin (top 10 cm just offshore), 2-630 micron with mean 57.1 micron (normal size distribution)	0	mg/cm2/day	0	n/a	n/r	n/r	n/r	n/r	n/r	n/r	0	day	0	see Methods and Fig. 2	Juvenile mortality rate	0	% of individual juveniles dead	mean	4	recruits	0	0	0	0	s.e.	0
DS13	Moeller et al. (2017)	1	Control (no sediment)	Day 3	juvenile	Leptastrea	purpurea	n/s	n/s	n/s	top	Pacific	60	University of Guam Marine Laboratory, Guam	Laboratory	manipulative	n/a	n/a	2-day old juvenile L. purpurea	n/a	n/a	n/a	dried sediment of marine origin (top 10 cm just offshore), 2-630 micron with mean 57.1 micron (normal size distribution)	0	mg/cm2/day	0	n/a	n/r	n/r	n/r	n/r	n/r	n/r	3	day	3	see Methods and Fig. 2	Juvenile mortality rate	0	% of individual juveniles dead	mean	4	recruits	0	0	0	0	s.e.	3
DS13	Moeller et al. (2017)	1	Control (no sediment)	Day 6	juvenile	Leptastrea	purpurea	n/s	n/s	n/s	top	Pacific	60	University of Guam Marine Laboratory, Guam	Laboratory	manipulative	n/a	n/a	2-day old juvenile L. purpurea	n/a	n/a	n/a	dried sediment of marine origin (top 10 cm just offshore), 2-630 micron with mean 57.1 micron (normal size distribution)	0	mg/cm2/day	0	n/a	n/r	n/r	n/r	n/r	n/r	n/r	6	day	6	see Methods and Fig. 2	Juvenile mortality rate	6.5	% of individual juveniles dead	mean	4	recruits	2.8	10.2	3.7	3.7	s.e.	6
DS13	Moeller et al. (2017)	1	Control (no sediment)	Day 9	juvenile	Leptastrea	purpurea	n/s	n/s	n/s	top	Pacific	60	University of Guam Marine Laboratory, Guam	Laboratory	manipulative	n/a	n/a	2-day old juvenile L. purpurea	n/a	n/a	n/a	dried sediment of marine origin (top 10 cm just offshore), 2-630 micron with mean 57.1 micron (normal size distribution)	0	mg/cm2/day	0	n/a	n/r	n/r	n/r	n/r	n/r	n/r	9	day	9	see Methods and Fig. 2	Juvenile mortality rate	22.5	% of individual juveniles dead	mean	4	recruits	18	27	4.5	4.5	s.e.	9
DS13	Moeller et al. (2017)	1	Control (no sediment)	Day 12	juvenile	Leptastrea	purpurea	n/s	n/s	n/s	top	Pacific	60	University of Guam Marine Laboratory, Guam	Laboratory	manipulative	n/a	n/a	2-day old juvenile L. purpurea	n/a	n/a	n/a	dried sediment of marine origin (top 10 cm just offshore), 2-630 micron with mean 57.1 micron (normal size distribution)	0	mg/cm2/day	0	n/a	n/r	n/r	n/r	n/r	n/r	n/r	12	day	12	see Methods and Fig. 2	Juvenile mortality rate	31.5	% of individual juveniles dead	mean	4	recruits	27.5	35.5	4	4	s.e.	12
DS13	Moeller et al. (2017)	1	Control (no sediment)	Day 15	juvenile	Leptastrea	purpurea	n/s	n/s	n/s	top	Pacific	60	University of Guam Marine Laboratory, Guam	Laboratory	manipulative	n/a	n/a	2-day old juvenile L. purpurea	n/a	n/a	n/a	dried sediment of marine origin (top 10 cm just offshore), 2-630 micron with mean 57.1 micron (normal size distribution)	0	mg/cm2/day	0	n/a	n/r	n/r	n/r	n/r	n/r	n/r	15	day	15	see Methods and Fig. 2	Juvenile mortality rate	36.3	% of individual juveniles dead	mean	4	recruits	31.8	40.8	4.5	4.5	s.e.	15
DS13	Moeller et al. (2017)	1	Control (no sediment)	Day 21	juvenile	Leptastrea	purpurea	n/s	n/s	n/s	top	Pacific	60	University of Guam Marine Laboratory, Guam	Laboratory	manipulative	n/a	n/a	2-day old juvenile L. purpurea	n/a	n/a	n/a	dried sediment of marine origin (top 10 cm just offshore), 2-630 micron with mean 57.1 micron (normal size distribution)	0	mg/cm2/day	0	n/a	n/r	n/r	n/r	n/r	n/r	n/r	21	day	21	see Methods and Fig. 2	Juvenile mortality rate	38.7	% of individual juveniles dead	mean	4	recruits	34.5	42.9	4.2	4.2	s.e.	21
DS13	Moeller et al. (2017)	1	Control (no sediment)	Day 27	juvenile	Leptastrea	purpurea	n/s	n/s	n/s	top	Pacific	60	University of Guam Marine Laboratory, Guam	Laboratory	manipulative	n/a	n/a	2-day old juvenile L. purpurea	n/a	n/a	n/a	dried sediment of marine origin (top 10 cm just offshore), 2-630 micron with mean 57.1 micron (normal size distribution)	0	mg/cm2/day	0	n/a	n/r	n/r	n/r	n/r	n/r	n/r	27	day	27	see Methods and Fig. 2	Juvenile mortality rate	41.3	% of individual juveniles dead	mean	4	recruits	36	46.6	5.3	5.3	s.e.	27
DS13	Moeller et al. (2017)	1	Control (no sediment)	Day 33	juvenile	Leptastrea	purpurea	n/s	n/s	n/s	top	Pacific	60	University of Guam Marine Laboratory, Guam	Laboratory	manipulative	n/a	n/a	2-day old juvenile L. purpurea	n/a	n/a	n/a	dried sediment of marine origin (top 10 cm just offshore), 2-630 micron with mean 57.1 micron (normal size distribution)	0	mg/cm2/day	0	n/a	n/r	n/r	n/r	n/r	n/r	n/r	33	day	33	see Methods and Fig. 2	Juvenile mortality rate	41.2	% of individual juveniles dead	mean	4	recruits	35.7	46.7	5.5	5.5	s.e.	33
DS13	Moeller et al. (2017)	1	Control (no sediment)	Day 39	juvenile	Leptastrea	purpurea	n/s	n/s	n/s	top	Pacific	60	University of Guam Marine Laboratory, Guam	Laboratory	manipulative	n/a	n/a	2-day old juvenile L. purpurea	n/a	n/a	n/a	dried sediment of marine origin (top 10 cm just offshore), 2-630 micron with mean 57.1 micron (normal size distribution)	0	mg/cm2/day	0	n/a	n/r	n/r	n/r	n/r	n/r	n/r	39	day	39	see Methods and Fig. 2	Juvenile mortality rate	45.8	% of individual juveniles dead	mean	4	recruits	40.8	50.8	5	5	s.e.	39
DS13	Moeller et al. (2017)	1	Control (no sediment)	Day 42	juvenile	Leptastrea	purpurea	n/s	n/s	n/s	top	Pacific	60	University of Guam Marine Laboratory, Guam	Laboratory	manipulative	n/a	n/a	2-day old juvenile L. purpurea	n/a	n/a	n/a	dried sediment of marine origin (top 10 cm just offshore), 2-630 micron with mean 57.1 micron (normal size distribution)	0	mg/cm2/day	0	n/a	n/r	n/r	n/r	n/r	n/r	n/r	42	day	42	see Methods and Fig. 2	Juvenile mortality rate	48.1	% of individual juveniles dead	mean	4	recruits	42.1	54.1	6	6	s.e.	42
DS13	Moeller et al. (2017)	1	Low sediment (16.6 mg/cm2/day)	Day 0	juvenile	Leptastrea	purpurea	n/s	n/s	n/s	top	Pacific	60	University of Guam Marine Laboratory, Guam	Laboratory	manipulative	n/a	n/a	2-day old juvenile L. purpurea	n/a	n/a	n/a	dried sediment of marine origin (top 10 cm just offshore), 2-630 micron with mean 57.1 micron (normal size distribution)	16.6	mg/cm2/day	16.6	n/a	n/r	n/r	n/r	n/r	n/r	n/r	0	day	0	see Methods and Fig. 2	Juvenile mortality rate	0	% of individual juveniles dead	mean	4	recruits	0	0	0	0	s.e.	0
DS13	Moeller et al. (2017)	1	Low sediment (16.6 mg/cm2/day)	Day 3	juvenile	Leptastrea	purpurea	n/s	n/s	n/s	top	Pacific	60	University of Guam Marine Laboratory, Guam	Laboratory	manipulative	n/a	n/a	2-day old juvenile L. purpurea	n/a	n/a	n/a	dried sediment of marine origin (top 10 cm just offshore), 2-630 micron with mean 57.1 micron (normal size distribution)	16.6	mg/cm2/day	16.6	n/a	n/r	n/r	n/r	n/r	n/r	n/r	3	day	3	see Methods and Fig. 2	Juvenile mortality rate	15.9	% of individual juveniles dead	mean	4	recruits	10	21.8	5.9	5.9	s.e.	3
DS13	Moeller et al. (2017)	1	Low sediment (16.6 mg/cm2/day)	Day 6	juvenile	Leptastrea	purpurea	n/s	n/s	n/s	top	Pacific	60	University of Guam Marine Laboratory, Guam	Laboratory	manipulative	n/a	n/a	2-day old juvenile L. purpurea	n/a	n/a	n/a	dried sediment of marine origin (top 10 cm just offshore), 2-630 micron with mean 57.1 micron (normal size distribution)	16.6	mg/cm2/day	16.6	n/a	n/r	n/r	n/r	n/r	n/r	n/r	6	day	6	see Methods and Fig. 2	Juvenile mortality rate	25.4	% of individual juveniles dead	mean	4	recruits	20.4	30.4	5	5	s.e.	6
DS13	Moeller et al. (2017)	1	Low sediment (16.6 mg/cm2/day)	Day 9	juvenile	Leptastrea	purpurea	n/s	n/s	n/s	top	Pacific	60	University of Guam Marine Laboratory, Guam	Laboratory	manipulative	n/a	n/a	2-day old juvenile L. purpurea	n/a	n/a	n/a	dried sediment of marine origin (top 10 cm just offshore), 2-630 micron with mean 57.1 micron (normal size distribution)	16.6	mg/cm2/day	16.6	n/a	n/r	n/r	n/r	n/r	n/r	n/r	9	day	9	see Methods and Fig. 2	Juvenile mortality rate	39	% of individual juveniles dead	mean	4	recruits	34.3	43.7	4.7	4.7	s.e.	9
DS13	Moeller et al. (2017)	1	Low sediment (16.6 mg/cm2/day)	Day 12	juvenile	Leptastrea	purpurea	n/s	n/s	n/s	top	Pacific	60	University of Guam Marine Laboratory, Guam	Laboratory	manipulative	n/a	n/a	2-day old juvenile L. purpurea	n/a	n/a	n/a	dried sediment of marine origin (top 10 cm just offshore), 2-630 micron with mean 57.1 micron (normal size distribution)	16.6	mg/cm2/day	16.6	n/a	n/r	n/r	n/r	n/r	n/r	n/r	12	day	12	see Methods and Fig. 2	Juvenile mortality rate	43.5	% of individual juveniles dead	mean	4	recruits	38.3	48.7	5.2	5.2	s.e.	12
DS13	Moeller et al. (2017)	1	Low sediment (16.6 mg/cm2/day)	Day 15	juvenile	Leptastrea	purpurea	n/s	n/s	n/s	top	Pacific	60	University of Guam Marine Laboratory, Guam	Laboratory	manipulative	n/a	n/a	2-day old juvenile L. purpurea	n/a	n/a	n/a	dried sediment of marine origin (top 10 cm just offshore), 2-630 micron with mean 57.1 micron (normal size distribution)	16.6	mg/cm2/day	16.6	n/a	n/r	n/r	n/r	n/r	n/r	n/r	15	day	15	see Methods and Fig. 2	Juvenile mortality rate	48.1	% of individual juveniles dead	mean	4	recruits	41	55.2	7.1	7.1	s.e.	15
DS13	Moeller et al. (2017)	1	Low sediment (16.6 mg/cm2/day)	Day 21	juvenile	Leptastrea	purpurea	n/s	n/s	n/s	top	Pacific	60	University of Guam Marine Laboratory, Guam	Laboratory	manipulative	n/a	n/a	2-day old juvenile L. purpurea	n/a	n/a	n/a	dried sediment of marine origin (top 10 cm just offshore), 2-630 micron with mean 57.1 micron (normal size distribution)	16.6	mg/cm2/day	16.6	n/a	n/r	n/r	n/r	n/r	n/r	n/r	21	day	21	see Methods and Fig. 2	Juvenile mortality rate	52.9	% of individual juveniles dead	mean	4	recruits	44.9	60.9	8	8	s.e.	21
DS13	Moeller et al. (2017)	1	Low sediment (16.6 mg/cm2/day)	Day 27	juvenile	Leptastrea	purpurea	n/s	n/s	n/s	top	Pacific	60	University of Guam Marine Laboratory, Guam	Laboratory	manipulative	n/a	n/a	2-day old juvenile L. purpurea	n/a	n/a	n/a	dried sediment of marine origin (top 10 cm just offshore), 2-630 micron with mean 57.1 micron (normal size distribution)	16.6	mg/cm2/day	16.6	n/a	n/r	n/r	n/r	n/r	n/r	n/r	27	day	27	see Methods and Fig. 2	Juvenile mortality rate	57.5	% of individual juveniles dead	mean	4	recruits	50.2	64.8	7.3	7.3	s.e.	27
DS13	Moeller et al. (2017)	1	Low sediment (16.6 mg/cm2/day)	Day 33	juvenile	Leptastrea	purpurea	n/s	n/s	n/s	top	Pacific	60	University of Guam Marine Laboratory, Guam	Laboratory	manipulative	n/a	n/a	2-day old juvenile L. purpurea	n/a	n/a	n/a	dried sediment of marine origin (top 10 cm just offshore), 2-630 micron with mean 57.1 micron (normal size distribution)	16.6	mg/cm2/day	16.6	n/a	n/r	n/r	n/r	n/r	n/r	n/r	33	day	33	see Methods and Fig. 2	Juvenile mortality rate	60.1	% of individual juveniles dead	mean	4	recruits	53.3	66.9	6.8	6.8	s.e.	33
DS13	Moeller et al. (2017)	1	Low sediment (16.6 mg/cm2/day)	Day 39	juvenile	Leptastrea	purpurea	n/s	n/s	n/s	top	Pacific	60	University of Guam Marine Laboratory, Guam	Laboratory	manipulative	n/a	n/a	2-day old juvenile L. purpurea	n/a	n/a	n/a	dried sediment of marine origin (top 10 cm just offshore), 2-630 micron with mean 57.1 micron (normal size distribution)	16.6	mg/cm2/day	16.6	n/a	n/r	n/r	n/r	n/r	n/r	n/r	39	day	39	see Methods and Fig. 2	Juvenile mortality rate	64.3	% of individual juveniles dead	mean	4	recruits	56.9	71.7	7.4	7.4	s.e.	39
DS13	Moeller et al. (2017)	1	Low sediment (16.6 mg/cm2/day)	Day 42	juvenile	Leptastrea	purpurea	n/s	n/s	n/s	top	Pacific	60	University of Guam Marine Laboratory, Guam	Laboratory	manipulative	n/a	n/a	2-day old juvenile L. purpurea	n/a	n/a	n/a	dried sediment of marine origin (top 10 cm just offshore), 2-630 micron with mean 57.1 micron (normal size distribution)	16.6	mg/cm2/day	16.6	n/a	n/r	n/r	n/r	n/r	n/r	n/r	42	day	42	see Methods and Fig. 2	Juvenile mortality rate	64.6	% of individual juveniles dead	mean	4	recruits	57.6	71.6	7	7	s.e.	42
DS13	Moeller et al. (2017)	1	High sediment (33.3 mg/cm2/day)	Day 0	juvenile	Leptastrea	purpurea	n/s	n/s	n/s	top	Pacific	60	University of Guam Marine Laboratory, Guam	Laboratory	manipulative	n/a	n/a	2-day old juvenile L. purpurea	n/a	n/a	n/a	dried sediment of marine origin (top 10 cm just offshore), 2-630 micron with mean 57.1 micron (normal size distribution)	33.3	mg/cm2/day	33.3	n/a	n/r	n/r	n/r	n/r	n/r	n/r	0	day	0	see Methods and Fig. 2	Juvenile mortality rate	0	% of individual juveniles dead	mean	4	recruits	0	0	0	0	s.e.	0
DS13	Moeller et al. (2017)	1	High sediment (33.3 mg/cm2/day)	Day 3	juvenile	Leptastrea	purpurea	n/s	n/s	n/s	top	Pacific	60	University of Guam Marine Laboratory, Guam	Laboratory	manipulative	n/a	n/a	2-day old juvenile L. purpurea	n/a	n/a	n/a	dried sediment of marine origin (top 10 cm just offshore), 2-630 micron with mean 57.1 micron (normal size distribution)	33.3	mg/cm2/day	33.3	n/a	n/r	n/r	n/r	n/r	n/r	n/r	3	day	3	see Methods and Fig. 2	Juvenile mortality rate	18.4	% of individual juveniles dead	mean	4	recruits	13.7	23.1	4.7	4.7	s.e.	3
DS13	Moeller et al. (2017)	1	High sediment (33.3 mg/cm2/day)	Day 6	juvenile	Leptastrea	purpurea	n/s	n/s	n/s	top	Pacific	60	University of Guam Marine Laboratory, Guam	Laboratory	manipulative	n/a	n/a	2-day old juvenile L. purpurea	n/a	n/a	n/a	dried sediment of marine origin (top 10 cm just offshore), 2-630 micron with mean 57.1 micron (normal size distribution)	33.3	mg/cm2/day	33.3	n/a	n/r	n/r	n/r	n/r	n/r	n/r	6	day	6	see Methods and Fig. 2	Juvenile mortality rate	41.1	% of individual juveniles dead	mean	4	recruits	33.3	48.9	7.8	7.8	s.e.	6
DS13	Moeller et al. (2017)	1	High sediment (33.3 mg/cm2/day)	Day 9	juvenile	Leptastrea	purpurea	n/s	n/s	n/s	top	Pacific	60	University of Guam Marine Laboratory, Guam	Laboratory	manipulative	n/a	n/a	2-day old juvenile L. purpurea	n/a	n/a	n/a	dried sediment of marine origin (top 10 cm just offshore), 2-630 micron with mean 57.1 micron (normal size distribution)	33.3	mg/cm2/day	33.3	n/a	n/r	n/r	n/r	n/r	n/r	n/r	9	day	9	see Methods and Fig. 2	Juvenile mortality rate	50.4	% of individual juveniles dead	mean	4	recruits	44.6	56.2	5.8	5.8	s.e.	9
DS13	Moeller et al. (2017)	1	High sediment (33.3 mg/cm2/day)	Day 12	juvenile	Leptastrea	purpurea	n/s	n/s	n/s	top	Pacific	60	University of Guam Marine Laboratory, Guam	Laboratory	manipulative	n/a	n/a	2-day old juvenile L. purpurea	n/a	n/a	n/a	dried sediment of marine origin (top 10 cm just offshore), 2-630 micron with mean 57.1 micron (normal size distribution)	33.3	mg/cm2/day	33.3	n/a	n/r	n/r	n/r	n/r	n/r	n/r	12	day	12	see Methods and Fig. 2	Juvenile mortality rate	57.2	% of individual juveniles dead	mean	4	recruits	50.4	64	6.8	6.8	s.e.	12
DS13	Moeller et al. (2017)	1	High sediment (33.3 mg/cm2/day)	Day 15	juvenile	Leptastrea	purpurea	n/s	n/s	n/s	top	Pacific	60	University of Guam Marine Laboratory, Guam	Laboratory	manipulative	n/a	n/a	2-day old juvenile L. purpurea	n/a	n/a	n/a	dried sediment of marine origin (top 10 cm just offshore), 2-630 micron with mean 57.1 micron (normal size distribution)	33.3	mg/cm2/day	33.3	n/a	n/r	n/r	n/r	n/r	n/r	n/r	15	day	15	see Methods and Fig. 2	Juvenile mortality rate	61.8	% of individual juveniles dead	mean	4	recruits	56.6	67	5.2	5.2	s.e.	15
DS13	Moeller et al. (2017)	1	High sediment (33.3 mg/cm2/day)	Day 21	juvenile	Leptastrea	purpurea	n/s	n/s	n/s	top	Pacific	60	University of Guam Marine Laboratory, Guam	Laboratory	manipulative	n/a	n/a	2-day old juvenile L. purpurea	n/a	n/a	n/a	dried sediment of marine origin (top 10 cm just offshore), 2-630 micron with mean 57.1 micron (normal size distribution)	33.3	mg/cm2/day	33.3	n/a	n/r	n/r	n/r	n/r	n/r	n/r	21	day	21	see Methods and Fig. 2	Juvenile mortality rate	64.4	% of individual juveniles dead	mean	4	recruits	59.2	69.6	5.2	5.2	s.e.	21
DS13	Moeller et al. (2017)	1	High sediment (33.3 mg/cm2/day)	Day 27	juvenile	Leptastrea	purpurea	n/s	n/s	n/s	top	Pacific	60	University of Guam Marine Laboratory, Guam	Laboratory	manipulative	n/a	n/a	2-day old juvenile L. purpurea	n/a	n/a	n/a	dried sediment of marine origin (top 10 cm just offshore), 2-630 micron with mean 57.1 micron (normal size distribution)	33.3	mg/cm2/day	33.3	n/a	n/r	n/r	n/r	n/r	n/r	n/r	27	day	27	see Methods and Fig. 2	Juvenile mortality rate	64.3	% of individual juveniles dead	mean	4	recruits	59.1	69.5	5.2	5.2	s.e.	27
DS13	Moeller et al. (2017)	1	High sediment (33.3 mg/cm2/day)	Day 33	juvenile	Leptastrea	purpurea	n/s	n/s	n/s	top	Pacific	60	University of Guam Marine Laboratory, Guam	Laboratory	manipulative	n/a	n/a	2-day old juvenile L. purpurea	n/a	n/a	n/a	dried sediment of marine origin (top 10 cm just offshore), 2-630 micron with mean 57.1 micron (normal size distribution)	33.3	mg/cm2/day	33.3	n/a	n/r	n/r	n/r	n/r	n/r	n/r	33	day	33	see Methods and Fig. 2	Juvenile mortality rate	75.9	% of individual juveniles dead	mean	4	recruits	72.5	79.3	3.4	3.4	s.e.	33
DS13	Moeller et al. (2017)	1	High sediment (33.3 mg/cm2/day)	Day 39	juvenile	Leptastrea	purpurea	n/s	n/s	n/s	top	Pacific	60	University of Guam Marine Laboratory, Guam	Laboratory	manipulative	n/a	n/a	2-day old juvenile L. purpurea	n/a	n/a	n/a	dried sediment of marine origin (top 10 cm just offshore), 2-630 micron with mean 57.1 micron (normal size distribution)	33.3	mg/cm2/day	33.3	n/a	n/r	n/r	n/r	n/r	n/r	n/r	39	day	39	see Methods and Fig. 2	Juvenile mortality rate	78.2	% of individual juveniles dead	mean	4	recruits	74.2	82.2	4	4	s.e.	39
DS13	Moeller et al. (2017)	1	High sediment (33.3 mg/cm2/day)	Day 42	juvenile	Leptastrea	purpurea	n/s	n/s	n/s	top	Pacific	60	University of Guam Marine Laboratory, Guam	Laboratory	manipulative	n/a	n/a	2-day old juvenile L. purpurea	n/a	n/a	n/a	dried sediment of marine origin (top 10 cm just offshore), 2-630 micron with mean 57.1 micron (normal size distribution)	33.3	mg/cm2/day	33.3	n/a	n/r	n/r	n/r	n/r	n/r	n/r	42	day	42	see Methods and Fig. 2	Juvenile mortality rate	80.5	% of individual juveniles dead	mean	4	recruits	77.2	83.8	3.3	3.3	s.e.	42
DS13	Moeller et al. (2017)	1	Control (no sediment)	Day 0	juvenile	Leptastrea	purpurea	n/s	n/s	n/s	top	Pacific	60	University of Guam Marine Laboratory, Guam	Laboratory	manipulative	n/a	n/a	4-week old juvenile L. purpurea	n/a	n/a	n/a	dried sediment of marine origin (top 10 cm just offshore), 2-630 micron with mean 57.1 micron (normal size distribution)	0	mg/cm2/day	0	n/a	n/r	n/r	n/r	n/r	n/r	n/r	0	day	0	see Methods and Fig. 2	Juvenile mortality rate	0	% of individual juveniles dead	mean	4	recruits	0	0	0	0	s.e.	0
DS13	Moeller et al. (2017)	1	Control (no sediment)	Day 3	juvenile	Leptastrea	purpurea	n/s	n/s	n/s	top	Pacific	60	University of Guam Marine Laboratory, Guam	Laboratory	manipulative	n/a	n/a	4-week old juvenile L. purpurea	n/a	n/a	n/a	dried sediment of marine origin (top 10 cm just offshore), 2-630 micron with mean 57.1 micron (normal size distribution)	0	mg/cm2/day	0	n/a	n/r	n/r	n/r	n/r	n/r	n/r	3	day	3	see Methods and Fig. 2	Juvenile mortality rate	0	% of individual juveniles dead	mean	4	recruits	0	0	0	0	s.e.	3
DS13	Moeller et al. (2017)	1	Control (no sediment)	Day 6	juvenile	Leptastrea	purpurea	n/s	n/s	n/s	top	Pacific	60	University of Guam Marine Laboratory, Guam	Laboratory	manipulative	n/a	n/a	4-week old juvenile L. purpurea	n/a	n/a	n/a	dried sediment of marine origin (top 10 cm just offshore), 2-630 micron with mean 57.1 micron (normal size distribution)	0	mg/cm2/day	0	n/a	n/r	n/r	n/r	n/r	n/r	n/r	6	day	6	see Methods and Fig. 2	Juvenile mortality rate	2.6	% of individual juveniles dead	mean	4	recruits	2.6	2.6	0	0	s.e.	6
DS13	Moeller et al. (2017)	1	Control (no sediment)	Day 9	juvenile	Leptastrea	purpurea	n/s	n/s	n/s	top	Pacific	60	University of Guam Marine Laboratory, Guam	Laboratory	manipulative	n/a	n/a	4-week old juvenile L. purpurea	n/a	n/a	n/a	dried sediment of marine origin (top 10 cm just offshore), 2-630 micron with mean 57.1 micron (normal size distribution)	0	mg/cm2/day	0	n/a	n/r	n/r	n/r	n/r	n/r	n/r	9	day	9	see Methods and Fig. 2	Juvenile mortality rate	7.1	% of individual juveniles dead	mean	4	recruits	7.1	7.1	0	0	s.e.	9
DS13	Moeller et al. (2017)	1	Control (no sediment)	Day 12	juvenile	Leptastrea	purpurea	n/s	n/s	n/s	top	Pacific	60	University of Guam Marine Laboratory, Guam	Laboratory	manipulative	n/a	n/a	4-week old juvenile L. purpurea	n/a	n/a	n/a	dried sediment of marine origin (top 10 cm just offshore), 2-630 micron with mean 57.1 micron (normal size distribution)	0	mg/cm2/day	0	n/a	n/r	n/r	n/r	n/r	n/r	n/r	12	day	12	see Methods and Fig. 2	Juvenile mortality rate	7	% of individual juveniles dead	mean	4	recruits	7	7	0	0	s.e.	12
DS13	Moeller et al. (2017)	1	Control (no sediment)	Day 15	juvenile	Leptastrea	purpurea	n/s	n/s	n/s	top	Pacific	60	University of Guam Marine Laboratory, Guam	Laboratory	manipulative	n/a	n/a	4-week old juvenile L. purpurea	n/a	n/a	n/a	dried sediment of marine origin (top 10 cm just offshore), 2-630 micron with mean 57.1 micron (normal size distribution)	0	mg/cm2/day	0	n/a	n/r	n/r	n/r	n/r	n/r	n/r	15	day	15	see Methods and Fig. 2	Juvenile mortality rate	7	% of individual juveniles dead	mean	4	recruits	3.5	10.5	3.5	3.5	s.e.	15
DS13	Moeller et al. (2017)	1	Control (no sediment)	Day 21	juvenile	Leptastrea	purpurea	n/s	n/s	n/s	top	Pacific	60	University of Guam Marine Laboratory, Guam	Laboratory	manipulative	n/a	n/a	4-week old juvenile L. purpurea	n/a	n/a	n/a	dried sediment of marine origin (top 10 cm just offshore), 2-630 micron with mean 57.1 micron (normal size distribution)	0	mg/cm2/day	0	n/a	n/r	n/r	n/r	n/r	n/r	n/r	21	day	21	see Methods and Fig. 2	Juvenile mortality rate	20.8	% of individual juveniles dead	mean	4	recruits	14.3	27.3	6.5	6.5	s.e.	21
DS13	Moeller et al. (2017)	1	Control (no sediment)	Day 27	juvenile	Leptastrea	purpurea	n/s	n/s	n/s	top	Pacific	60	University of Guam Marine Laboratory, Guam	Laboratory	manipulative	n/a	n/a	4-week old juvenile L. purpurea	n/a	n/a	n/a	dried sediment of marine origin (top 10 cm just offshore), 2-630 micron with mean 57.1 micron (normal size distribution)	0	mg/cm2/day	0	n/a	n/r	n/r	n/r	n/r	n/r	n/r	27	day	27	see Methods and Fig. 2	Juvenile mortality rate	36.9	% of individual juveniles dead	mean	4	recruits	30.4	43.4	6.5	6.5	s.e.	27
DS13	Moeller et al. (2017)	1	Control (no sediment)	Day 33	juvenile	Leptastrea	purpurea	n/s	n/s	n/s	top	Pacific	60	University of Guam Marine Laboratory, Guam	Laboratory	manipulative	n/a	n/a	4-week old juvenile L. purpurea	n/a	n/a	n/a	dried sediment of marine origin (top 10 cm just offshore), 2-630 micron with mean 57.1 micron (normal size distribution)	0	mg/cm2/day	0	n/a	n/r	n/r	n/r	n/r	n/r	n/r	33	day	33	see Methods and Fig. 2	Juvenile mortality rate	41.8	% of individual juveniles dead	mean	4	recruits	35.9	47.7	5.9	5.9	s.e.	33
DS13	Moeller et al. (2017)	1	Control (no sediment)	Day 39	juvenile	Leptastrea	purpurea	n/s	n/s	n/s	top	Pacific	60	University of Guam Marine Laboratory, Guam	Laboratory	manipulative	n/a	n/a	4-week old juvenile L. purpurea	n/a	n/a	n/a	dried sediment of marine origin (top 10 cm just offshore), 2-630 micron with mean 57.1 micron (normal size distribution)	0	mg/cm2/day	0	n/a	n/r	n/r	n/r	n/r	n/r	n/r	39	day	39	see Methods and Fig. 2	Juvenile mortality rate	50.9	% of individual juveniles dead	mean	4	recruits	45	56.8	5.9	5.9	s.e.	39
DS13	Moeller et al. (2017)	1	Control (no sediment)	Day 42	juvenile	Leptastrea	purpurea	n/s	n/s	n/s	top	Pacific	60	University of Guam Marine Laboratory, Guam	Laboratory	manipulative	n/a	n/a	4-week old juvenile L. purpurea	n/a	n/a	n/a	dried sediment of marine origin (top 10 cm just offshore), 2-630 micron with mean 57.1 micron (normal size distribution)	0	mg/cm2/day	0	n/a	n/r	n/r	n/r	n/r	n/r	n/r	42	day	42	see Methods and Fig. 2	Juvenile mortality rate	55.4	% of individual juveniles dead	mean	4	recruits	48.7	62.1	6.7	6.7	s.e.	42
DS13	Moeller et al. (2017)	1	Low sediment (16.6 mg/cm2/day)	Day 0	juvenile	Leptastrea	purpurea	n/s	n/s	n/s	top	Pacific	60	University of Guam Marine Laboratory, Guam	Laboratory	manipulative	n/a	n/a	4-week old juvenile L. purpurea	n/a	n/a	n/a	dried sediment of marine origin (top 10 cm just offshore), 2-630 micron with mean 57.1 micron (normal size distribution)	16.6	mg/cm2/day	16.6	n/a	n/r	n/r	n/r	n/r	n/r	n/r	0	day	0	see Methods and Fig. 2	Juvenile mortality rate	0	% of individual juveniles dead	mean	4	recruits	0	0	0	0	s.e.	0
DS13	Moeller et al. (2017)	1	Low sediment (16.6 mg/cm2/day)	Day 3	juvenile	Leptastrea	purpurea	n/s	n/s	n/s	top	Pacific	60	University of Guam Marine Laboratory, Guam	Laboratory	manipulative	n/a	n/a	4-week old juvenile L. purpurea	n/a	n/a	n/a	dried sediment of marine origin (top 10 cm just offshore), 2-630 micron with mean 57.1 micron (normal size distribution)	16.6	mg/cm2/day	16.6	n/a	n/r	n/r	n/r	n/r	n/r	n/r	3	day	3	see Methods and Fig. 2	Juvenile mortality rate	0	% of individual juveniles dead	mean	4	recruits	0	0	0	0	s.e.	3
DS13	Moeller et al. (2017)	1	Low sediment (16.6 mg/cm2/day)	Day 6	juvenile	Leptastrea	purpurea	n/s	n/s	n/s	top	Pacific	60	University of Guam Marine Laboratory, Guam	Laboratory	manipulative	n/a	n/a	4-week old juvenile L. purpurea	n/a	n/a	n/a	dried sediment of marine origin (top 10 cm just offshore), 2-630 micron with mean 57.1 micron (normal size distribution)	16.6	mg/cm2/day	16.6	n/a	n/r	n/r	n/r	n/r	n/r	n/r	6	day	6	see Methods and Fig. 2	Juvenile mortality rate	0	% of individual juveniles dead	mean	4	recruits	0	0	0	0	s.e.	6
DS13	Moeller et al. (2017)	1	Low sediment (16.6 mg/cm2/day)	Day 9	juvenile	Leptastrea	purpurea	n/s	n/s	n/s	top	Pacific	60	University of Guam Marine Laboratory, Guam	Laboratory	manipulative	n/a	n/a	4-week old juvenile L. purpurea	n/a	n/a	n/a	dried sediment of marine origin (top 10 cm just offshore), 2-630 micron with mean 57.1 micron (normal size distribution)	16.6	mg/cm2/day	16.6	n/a	n/r	n/r	n/r	n/r	n/r	n/r	9	day	9	see Methods and Fig. 2	Juvenile mortality rate	0	% of individual juveniles dead	mean	4	recruits	0	0	0	0	s.e.	9
DS13	Moeller et al. (2017)	1	Low sediment (16.6 mg/cm2/day)	Day 12	juvenile	Leptastrea	purpurea	n/s	n/s	n/s	top	Pacific	60	University of Guam Marine Laboratory, Guam	Laboratory	manipulative	n/a	n/a	4-week old juvenile L. purpurea	n/a	n/a	n/a	dried sediment of marine origin (top 10 cm just offshore), 2-630 micron with mean 57.1 micron (normal size distribution)	16.6	mg/cm2/day	16.6	n/a	n/r	n/r	n/r	n/r	n/r	n/r	12	day	12	see Methods and Fig. 2	Juvenile mortality rate	0	% of individual juveniles dead	mean	4	recruits	0	0	0	0	s.e.	12
DS13	Moeller et al. (2017)	1	Low sediment (16.6 mg/cm2/day)	Day 15	juvenile	Leptastrea	purpurea	n/s	n/s	n/s	top	Pacific	60	University of Guam Marine Laboratory, Guam	Laboratory	manipulative	n/a	n/a	4-week old juvenile L. purpurea	n/a	n/a	n/a	dried sediment of marine origin (top 10 cm just offshore), 2-630 micron with mean 57.1 micron (normal size distribution)	16.6	mg/cm2/day	16.6	n/a	n/r	n/r	n/r	n/r	n/r	n/r	15	day	15	see Methods and Fig. 2	Juvenile mortality rate	5.2	% of individual juveniles dead	mean	4	recruits	2.7	7.7	2.5	2.5	s.e.	15
DS13	Moeller et al. (2017)	1	Low sediment (16.6 mg/cm2/day)	Day 21	juvenile	Leptastrea	purpurea	n/s	n/s	n/s	top	Pacific	60	University of Guam Marine Laboratory, Guam	Laboratory	manipulative	n/a	n/a	4-week old juvenile L. purpurea	n/a	n/a	n/a	dried sediment of marine origin (top 10 cm just offshore), 2-630 micron with mean 57.1 micron (normal size distribution)	16.6	mg/cm2/day	16.6	n/a	n/r	n/r	n/r	n/r	n/r	n/r	21	day	21	see Methods and Fig. 2	Juvenile mortality rate	16.8	% of individual juveniles dead	mean	4	recruits	10.8	22.8	6	6	s.e.	21
DS13	Moeller et al. (2017)	1	Low sediment (16.6 mg/cm2/day)	Day 27	juvenile	Leptastrea	purpurea	n/s	n/s	n/s	top	Pacific	60	University of Guam Marine Laboratory, Guam	Laboratory	manipulative	n/a	n/a	4-week old juvenile L. purpurea	n/a	n/a	n/a	dried sediment of marine origin (top 10 cm just offshore), 2-630 micron with mean 57.1 micron (normal size distribution)	16.6	mg/cm2/day	16.6	n/a	n/r	n/r	n/r	n/r	n/r	n/r	27	day	27	see Methods and Fig. 2	Juvenile mortality rate	25.9	% of individual juveniles dead	mean	4	recruits	19.9	31.9	6	6	s.e.	27
DS13	Moeller et al. (2017)	1	Low sediment (16.6 mg/cm2/day)	Day 33	juvenile	Leptastrea	purpurea	n/s	n/s	n/s	top	Pacific	60	University of Guam Marine Laboratory, Guam	Laboratory	manipulative	n/a	n/a	4-week old juvenile L. purpurea	n/a	n/a	n/a	dried sediment of marine origin (top 10 cm just offshore), 2-630 micron with mean 57.1 micron (normal size distribution)	16.6	mg/cm2/day	16.6	n/a	n/r	n/r	n/r	n/r	n/r	n/r	33	day	33	see Methods and Fig. 2	Juvenile mortality rate	26.3	% of individual juveniles dead	mean	4	recruits	22.3	30.3	4	4	s.e.	33
DS13	Moeller et al. (2017)	1	Low sediment (16.6 mg/cm2/day)	Day 39	juvenile	Leptastrea	purpurea	n/s	n/s	n/s	top	Pacific	60	University of Guam Marine Laboratory, Guam	Laboratory	manipulative	n/a	n/a	4-week old juvenile L. purpurea	n/a	n/a	n/a	dried sediment of marine origin (top 10 cm just offshore), 2-630 micron with mean 57.1 micron (normal size distribution)	16.6	mg/cm2/day	16.6	n/a	n/r	n/r	n/r	n/r	n/r	n/r	39	day	39	see Methods and Fig. 2	Juvenile mortality rate	30.9	% of individual juveniles dead	mean	4	recruits	25.2	36.6	5.7	5.7	s.e.	39
DS13	Moeller et al. (2017)	1	Low sediment (16.6 mg/cm2/day)	Day 42	juvenile	Leptastrea	purpurea	n/s	n/s	n/s	top	Pacific	60	University of Guam Marine Laboratory, Guam	Laboratory	manipulative	n/a	n/a	4-week old juvenile L. purpurea	n/a	n/a	n/a	dried sediment of marine origin (top 10 cm just offshore), 2-630 micron with mean 57.1 micron (normal size distribution)	16.6	mg/cm2/day	16.6	n/a	n/r	n/r	n/r	n/r	n/r	n/r	42	day	42	see Methods and Fig. 2	Juvenile mortality rate	38	% of individual juveniles dead	mean	4	recruits	32.1	43.9	5.9	5.9	s.e.	42
DS13	Moeller et al. (2017)	1	High sediment (33.3 mg/cm2/day)	Day 0	juvenile	Leptastrea	purpurea	n/s	n/s	n/s	top	Pacific	60	University of Guam Marine Laboratory, Guam	Laboratory	manipulative	n/a	n/a	4-week old juvenile L. purpurea	n/a	n/a	n/a	dried sediment of marine origin (top 10 cm just offshore), 2-630 micron with mean 57.1 micron (normal size distribution)	33.3	mg/cm2/day	33.3	n/a	n/r	n/r	n/r	n/r	n/r	n/r	0	day	0	see Methods and Fig. 2	Juvenile mortality rate	0	% of individual juveniles dead	mean	4	recruits	0	0	0	0	s.e.	0
DS13	Moeller et al. (2017)	1	High sediment (33.3 mg/cm2/day)	Day 3	juvenile	Leptastrea	purpurea	n/s	n/s	n/s	top	Pacific	60	University of Guam Marine Laboratory, Guam	Laboratory	manipulative	n/a	n/a	4-week old juvenile L. purpurea	n/a	n/a	n/a	dried sediment of marine origin (top 10 cm just offshore), 2-630 micron with mean 57.1 micron (normal size distribution)	33.3	mg/cm2/day	33.3	n/a	n/r	n/r	n/r	n/r	n/r	n/r	3	day	3	see Methods and Fig. 2	Juvenile mortality rate	0	% of individual juveniles dead	mean	4	recruits	0	0	0	0	s.e.	3
DS13	Moeller et al. (2017)	1	High sediment (33.3 mg/cm2/day)	Day 6	juvenile	Leptastrea	purpurea	n/s	n/s	n/s	top	Pacific	60	University of Guam Marine Laboratory, Guam	Laboratory	manipulative	n/a	n/a	4-week old juvenile L. purpurea	n/a	n/a	n/a	dried sediment of marine origin (top 10 cm just offshore), 2-630 micron with mean 57.1 micron (normal size distribution)	33.3	mg/cm2/day	33.3	n/a	n/r	n/r	n/r	n/r	n/r	n/r	6	day	6	see Methods and Fig. 2	Juvenile mortality rate	0	% of individual juveniles dead	mean	4	recruits	0	0	0	0	s.e.	6
DS13	Moeller et al. (2017)	1	High sediment (33.3 mg/cm2/day)	Day 9	juvenile	Leptastrea	purpurea	n/s	n/s	n/s	top	Pacific	60	University of Guam Marine Laboratory, Guam	Laboratory	manipulative	n/a	n/a	4-week old juvenile L. purpurea	n/a	n/a	n/a	dried sediment of marine origin (top 10 cm just offshore), 2-630 micron with mean 57.1 micron (normal size distribution)	33.3	mg/cm2/day	33.3	n/a	n/r	n/r	n/r	n/r	n/r	n/r	9	day	9	see Methods and Fig. 2	Juvenile mortality rate	0	% of individual juveniles dead	mean	4	recruits	0	0	0	0	s.e.	9
DS13	Moeller et al. (2017)	1	High sediment (33.3 mg/cm2/day)	Day 12	juvenile	Leptastrea	purpurea	n/s	n/s	n/s	top	Pacific	60	University of Guam Marine Laboratory, Guam	Laboratory	manipulative	n/a	n/a	4-week old juvenile L. purpurea	n/a	n/a	n/a	dried sediment of marine origin (top 10 cm just offshore), 2-630 micron with mean 57.1 micron (normal size distribution)	33.3	mg/cm2/day	33.3	n/a	n/r	n/r	n/r	n/r	n/r	n/r	12	day	12	see Methods and Fig. 2	Juvenile mortality rate	2.7	% of individual juveniles dead	mean	4	recruits	0.2	5.2	2.5	2.5	s.e.	12
DS13	Moeller et al. (2017)	1	High sediment (33.3 mg/cm2/day)	Day 15	juvenile	Leptastrea	purpurea	n/s	n/s	n/s	top	Pacific	60	University of Guam Marine Laboratory, Guam	Laboratory	manipulative	n/a	n/a	4-week old juvenile L. purpurea	n/a	n/a	n/a	dried sediment of marine origin (top 10 cm just offshore), 2-630 micron with mean 57.1 micron (normal size distribution)	33.3	mg/cm2/day	33.3	n/a	n/r	n/r	n/r	n/r	n/r	n/r	15	day	15	see Methods and Fig. 2	Juvenile mortality rate	5.5	% of individual juveniles dead	mean	4	recruits	3	8	2.5	2.5	s.e.	15
DS13	Moeller et al. (2017)	1	High sediment (33.3 mg/cm2/day)	Day 21	juvenile	Leptastrea	purpurea	n/s	n/s	n/s	top	Pacific	60	University of Guam Marine Laboratory, Guam	Laboratory	manipulative	n/a	n/a	4-week old juvenile L. purpurea	n/a	n/a	n/a	dried sediment of marine origin (top 10 cm just offshore), 2-630 micron with mean 57.1 micron (normal size distribution)	33.3	mg/cm2/day	33.3	n/a	n/r	n/r	n/r	n/r	n/r	n/r	21	day	21	see Methods and Fig. 2	Juvenile mortality rate	9.8	% of individual juveniles dead	mean	4	recruits	4.8	14.8	5	5	s.e.	21
DS13	Moeller et al. (2017)	1	High sediment (33.3 mg/cm2/day)	Day 27	juvenile	Leptastrea	purpurea	n/s	n/s	n/s	top	Pacific	60	University of Guam Marine Laboratory, Guam	Laboratory	manipulative	n/a	n/a	4-week old juvenile L. purpurea	n/a	n/a	n/a	dried sediment of marine origin (top 10 cm just offshore), 2-630 micron with mean 57.1 micron (normal size distribution)	33.3	mg/cm2/day	33.3	n/a	n/r	n/r	n/r	n/r	n/r	n/r	27	day	27	see Methods and Fig. 2	Juvenile mortality rate	17.2	% of individual juveniles dead	mean	4	recruits	12.5	21.9	4.7	4.7	s.e.	27
DS13	Moeller et al. (2017)	1	High sediment (33.3 mg/cm2/day)	Day 33	juvenile	Leptastrea	purpurea	n/s	n/s	n/s	top	Pacific	60	University of Guam Marine Laboratory, Guam	Laboratory	manipulative	n/a	n/a	4-week old juvenile L. purpurea	n/a	n/a	n/a	dried sediment of marine origin (top 10 cm just offshore), 2-630 micron with mean 57.1 micron (normal size distribution)	33.3	mg/cm2/day	33.3	n/a	n/r	n/r	n/r	n/r	n/r	n/r	33	day	33	see Methods and Fig. 2	Juvenile mortality rate	23.8	% of individual juveniles dead	mean	4	recruits	17.8	29.8	6	6	s.e.	33
DS13	Moeller et al. (2017)	1	High sediment (33.3 mg/cm2/day)	Day 39	juvenile	Leptastrea	purpurea	n/s	n/s	n/s	top	Pacific	60	University of Guam Marine Laboratory, Guam	Laboratory	manipulative	n/a	n/a	4-week old juvenile L. purpurea	n/a	n/a	n/a	dried sediment of marine origin (top 10 cm just offshore), 2-630 micron with mean 57.1 micron (normal size distribution)	33.3	mg/cm2/day	33.3	n/a	n/r	n/r	n/r	n/r	n/r	n/r	39	day	39	see Methods and Fig. 2	Juvenile mortality rate	28.4	% of individual juveniles dead	mean	4	recruits	20.4	36.4	8	8	s.e.	39
DS13	Moeller et al. (2017)	1	High sediment (33.3 mg/cm2/day)	Day 42	juvenile	Leptastrea	purpurea	n/s	n/s	n/s	top	Pacific	60	University of Guam Marine Laboratory, Guam	Laboratory	manipulative	n/a	n/a	4-week old juvenile L. purpurea	n/a	n/a	n/a	dried sediment of marine origin (top 10 cm just offshore), 2-630 micron with mean 57.1 micron (normal size distribution)	33.3	mg/cm2/day	33.3	n/a	n/r	n/r	n/r	n/r	n/r	n/r	42	day	42	see Methods and Fig. 2	Juvenile mortality rate	30.7	% of individual juveniles dead	mean	4	recruits	22.7	38.7	8	8	s.e.	42
DS13	Moeller et al. (2017)	1	Control (no sediment)	Day 0	juvenile	Leptastrea	purpurea	n/s	n/s	n/s	top	Pacific	60	University of Guam Marine Laboratory, Guam	Laboratory	manipulative	n/a	n/a	8-week old juvenile L. purpurea	n/a	n/a	n/a	dried sediment of marine origin (top 10 cm just offshore), 2-630 micron with mean 57.1 micron (normal size distribution)	0	mg/cm2/day	0	n/a	n/r	n/r	n/r	n/r	n/r	n/r	0	day	0	see Methods and Fig. 2	Juvenile mortality rate	0	% of individual juveniles dead	mean	4	recruits	0	0	0	0	s.e.	0
DS13	Moeller et al. (2017)	1	Control (no sediment)	Day 3	juvenile	Leptastrea	purpurea	n/s	n/s	n/s	top	Pacific	60	University of Guam Marine Laboratory, Guam	Laboratory	manipulative	n/a	n/a	8-week old juvenile L. purpurea	n/a	n/a	n/a	dried sediment of marine origin (top 10 cm just offshore), 2-630 micron with mean 57.1 micron (normal size distribution)	0	mg/cm2/day	0	n/a	n/r	n/r	n/r	n/r	n/r	n/r	3	day	3	see Methods and Fig. 2	Juvenile mortality rate	0	% of individual juveniles dead	mean	4	recruits	0	0	0	0	s.e.	3
DS13	Moeller et al. (2017)	1	Control (no sediment)	Day 6	juvenile	Leptastrea	purpurea	n/s	n/s	n/s	top	Pacific	60	University of Guam Marine Laboratory, Guam	Laboratory	manipulative	n/a	n/a	8-week old juvenile L. purpurea	n/a	n/a	n/a	dried sediment of marine origin (top 10 cm just offshore), 2-630 micron with mean 57.1 micron (normal size distribution)	0	mg/cm2/day	0	n/a	n/r	n/r	n/r	n/r	n/r	n/r	6	day	6	see Methods and Fig. 2	Juvenile mortality rate	0	% of individual juveniles dead	mean	4	recruits	0	0	0	0	s.e.	6
DS13	Moeller et al. (2017)	1	Control (no sediment)	Day 9	juvenile	Leptastrea	purpurea	n/s	n/s	n/s	top	Pacific	60	University of Guam Marine Laboratory, Guam	Laboratory	manipulative	n/a	n/a	8-week old juvenile L. purpurea	n/a	n/a	n/a	dried sediment of marine origin (top 10 cm just offshore), 2-630 micron with mean 57.1 micron (normal size distribution)	0	mg/cm2/day	0	n/a	n/r	n/r	n/r	n/r	n/r	n/r	9	day	9	see Methods and Fig. 2	Juvenile mortality rate	0	% of individual juveniles dead	mean	4	recruits	0	0	0	0	s.e.	9
DS13	Moeller et al. (2017)	1	Control (no sediment)	Day 12	juvenile	Leptastrea	purpurea	n/s	n/s	n/s	top	Pacific	60	University of Guam Marine Laboratory, Guam	Laboratory	manipulative	n/a	n/a	8-week old juvenile L. purpurea	n/a	n/a	n/a	dried sediment of marine origin (top 10 cm just offshore), 2-630 micron with mean 57.1 micron (normal size distribution)	0	mg/cm2/day	0	n/a	n/r	n/r	n/r	n/r	n/r	n/r	12	day	12	see Methods and Fig. 2	Juvenile mortality rate	6.3	% of individual juveniles dead	mean	4	recruits	1	11.6	5.3	5.3	s.e.	12
DS13	Moeller et al. (2017)	1	Control (no sediment)	Day 15	juvenile	Leptastrea	purpurea	n/s	n/s	n/s	top	Pacific	60	University of Guam Marine Laboratory, Guam	Laboratory	manipulative	n/a	n/a	8-week old juvenile L. purpurea	n/a	n/a	n/a	dried sediment of marine origin (top 10 cm just offshore), 2-630 micron with mean 57.1 micron (normal size distribution)	0	mg/cm2/day	0	n/a	n/r	n/r	n/r	n/r	n/r	n/r	15	day	15	see Methods and Fig. 2	Juvenile mortality rate	26.4	% of individual juveniles dead	mean	4	recruits	22.9	29.9	3.5	3.5	s.e.	15
DS13	Moeller et al. (2017)	1	Control (no sediment)	Day 21	juvenile	Leptastrea	purpurea	n/s	n/s	n/s	top	Pacific	60	University of Guam Marine Laboratory, Guam	Laboratory	manipulative	n/a	n/a	8-week old juvenile L. purpurea	n/a	n/a	n/a	dried sediment of marine origin (top 10 cm just offshore), 2-630 micron with mean 57.1 micron (normal size distribution)	0	mg/cm2/day	0	n/a	n/r	n/r	n/r	n/r	n/r	n/r	21	day	21	see Methods and Fig. 2	Juvenile mortality rate	31.2	% of individual juveniles dead	mean	4	recruits	27.4	35	3.8	3.8	s.e.	21
DS13	Moeller et al. (2017)	1	Control (no sediment)	Day 27	juvenile	Leptastrea	purpurea	n/s	n/s	n/s	top	Pacific	60	University of Guam Marine Laboratory, Guam	Laboratory	manipulative	n/a	n/a	8-week old juvenile L. purpurea	n/a	n/a	n/a	dried sediment of marine origin (top 10 cm just offshore), 2-630 micron with mean 57.1 micron (normal size distribution)	0	mg/cm2/day	0	n/a	n/r	n/r	n/r	n/r	n/r	n/r	27	day	27	see Methods and Fig. 2	Juvenile mortality rate	38.1	% of individual juveniles dead	mean	4	recruits	31.7	44.5	6.4	6.4	s.e.	27
DS13	Moeller et al. (2017)	1	Control (no sediment)	Day 33	juvenile	Leptastrea	purpurea	n/s	n/s	n/s	top	Pacific	60	University of Guam Marine Laboratory, Guam	Laboratory	manipulative	n/a	n/a	8-week old juvenile L. purpurea	n/a	n/a	n/a	dried sediment of marine origin (top 10 cm just offshore), 2-630 micron with mean 57.1 micron (normal size distribution)	0	mg/cm2/day	0	n/a	n/r	n/r	n/r	n/r	n/r	n/r	33	day	33	see Methods and Fig. 2	Juvenile mortality rate	37.4	% of individual juveniles dead	mean	4	recruits	28.9	45.9	8.5	8.5	s.e.	33
DS13	Moeller et al. (2017)	1	Control (no sediment)	Day 39	juvenile	Leptastrea	purpurea	n/s	n/s	n/s	top	Pacific	60	University of Guam Marine Laboratory, Guam	Laboratory	manipulative	n/a	n/a	8-week old juvenile L. purpurea	n/a	n/a	n/a	dried sediment of marine origin (top 10 cm just offshore), 2-630 micron with mean 57.1 micron (normal size distribution)	0	mg/cm2/day	0	n/a	n/r	n/r	n/r	n/r	n/r	n/r	39	day	39	see Methods and Fig. 2	Juvenile mortality rate	40.1	% of individual juveniles dead	mean	4	recruits	33.9	46.3	6.2	6.2	s.e.	39
DS13	Moeller et al. (2017)	1	Control (no sediment)	Day 42	juvenile	Leptastrea	purpurea	n/s	n/s	n/s	top	Pacific	60	University of Guam Marine Laboratory, Guam	Laboratory	manipulative	n/a	n/a	8-week old juvenile L. purpurea	n/a	n/a	n/a	dried sediment of marine origin (top 10 cm just offshore), 2-630 micron with mean 57.1 micron (normal size distribution)	0	mg/cm2/day	0	n/a	n/r	n/r	n/r	n/r	n/r	n/r	42	day	42	see Methods and Fig. 2	Juvenile mortality rate	39.7	% of individual juveniles dead	mean	4	recruits	33.2	46.2	6.5	6.5	s.e.	42
DS13	Moeller et al. (2017)	1	Low sediment (16.6 mg/cm2/day)	Day 0	juvenile	Leptastrea	purpurea	n/s	n/s	n/s	top	Pacific	60	University of Guam Marine Laboratory, Guam	Laboratory	manipulative	n/a	n/a	8-week old juvenile L. purpurea	n/a	n/a	n/a	dried sediment of marine origin (top 10 cm just offshore), 2-630 micron with mean 57.1 micron (normal size distribution)	16.6	mg/cm2/day	16.6	n/a	n/r	n/r	n/r	n/r	n/r	n/r	0	day	0	see Methods and Fig. 2	Juvenile mortality rate	0	% of individual juveniles dead	mean	4	recruits	0	0	0	0	s.e.	0
DS13	Moeller et al. (2017)	1	Low sediment (16.6 mg/cm2/day)	Day 3	juvenile	Leptastrea	purpurea	n/s	n/s	n/s	top	Pacific	60	University of Guam Marine Laboratory, Guam	Laboratory	manipulative	n/a	n/a	8-week old juvenile L. purpurea	n/a	n/a	n/a	dried sediment of marine origin (top 10 cm just offshore), 2-630 micron with mean 57.1 micron (normal size distribution)	16.6	mg/cm2/day	16.6	n/a	n/r	n/r	n/r	n/r	n/r	n/r	3	day	3	see Methods and Fig. 2	Juvenile mortality rate	0	% of individual juveniles dead	mean	4	recruits	0	0	0	0	s.e.	3
DS13	Moeller et al. (2017)	1	Low sediment (16.6 mg/cm2/day)	Day 6	juvenile	Leptastrea	purpurea	n/s	n/s	n/s	top	Pacific	60	University of Guam Marine Laboratory, Guam	Laboratory	manipulative	n/a	n/a	8-week old juvenile L. purpurea	n/a	n/a	n/a	dried sediment of marine origin (top 10 cm just offshore), 2-630 micron with mean 57.1 micron (normal size distribution)	16.6	mg/cm2/day	16.6	n/a	n/r	n/r	n/r	n/r	n/r	n/r	6	day	6	see Methods and Fig. 2	Juvenile mortality rate	0	% of individual juveniles dead	mean	4	recruits	0	0	0	0	s.e.	6
DS13	Moeller et al. (2017)	1	Low sediment (16.6 mg/cm2/day)	Day 9	juvenile	Leptastrea	purpurea	n/s	n/s	n/s	top	Pacific	60	University of Guam Marine Laboratory, Guam	Laboratory	manipulative	n/a	n/a	8-week old juvenile L. purpurea	n/a	n/a	n/a	dried sediment of marine origin (top 10 cm just offshore), 2-630 micron with mean 57.1 micron (normal size distribution)	16.6	mg/cm2/day	16.6	n/a	n/r	n/r	n/r	n/r	n/r	n/r	9	day	9	see Methods and Fig. 2	Juvenile mortality rate	0	% of individual juveniles dead	mean	4	recruits	0	0	0	0	s.e.	9
DS13	Moeller et al. (2017)	1	Low sediment (16.6 mg/cm2/day)	Day 12	juvenile	Leptastrea	purpurea	n/s	n/s	n/s	top	Pacific	60	University of Guam Marine Laboratory, Guam	Laboratory	manipulative	n/a	n/a	8-week old juvenile L. purpurea	n/a	n/a	n/a	dried sediment of marine origin (top 10 cm just offshore), 2-630 micron with mean 57.1 micron (normal size distribution)	16.6	mg/cm2/day	16.6	n/a	n/r	n/r	n/r	n/r	n/r	n/r	12	day	12	see Methods and Fig. 2	Juvenile mortality rate	4.3	% of individual juveniles dead	mean	4	recruits	1	7.6	3.3	3.3	s.e.	12
DS13	Moeller et al. (2017)	1	Low sediment (16.6 mg/cm2/day)	Day 15	juvenile	Leptastrea	purpurea	n/s	n/s	n/s	top	Pacific	60	University of Guam Marine Laboratory, Guam	Laboratory	manipulative	n/a	n/a	8-week old juvenile L. purpurea	n/a	n/a	n/a	dried sediment of marine origin (top 10 cm just offshore), 2-630 micron with mean 57.1 micron (normal size distribution)	16.6	mg/cm2/day	16.6	n/a	n/r	n/r	n/r	n/r	n/r	n/r	15	day	15	see Methods and Fig. 2	Juvenile mortality rate	20.4	% of individual juveniles dead	mean	4	recruits	7.4	33.4	13	13	s.e.	15
DS13	Moeller et al. (2017)	1	Low sediment (16.6 mg/cm2/day)	Day 21	juvenile	Leptastrea	purpurea	n/s	n/s	n/s	top	Pacific	60	University of Guam Marine Laboratory, Guam	Laboratory	manipulative	n/a	n/a	8-week old juvenile L. purpurea	n/a	n/a	n/a	dried sediment of marine origin (top 10 cm just offshore), 2-630 micron with mean 57.1 micron (normal size distribution)	16.6	mg/cm2/day	16.6	n/a	n/r	n/r	n/r	n/r	n/r	n/r	21	day	21	see Methods and Fig. 2	Juvenile mortality rate	24.8	% of individual juveniles dead	mean	4	recruits	12.1	37.5	12.7	12.7	s.e.	21
DS13	Moeller et al. (2017)	1	Low sediment (16.6 mg/cm2/day)	Day 27	juvenile	Leptastrea	purpurea	n/s	n/s	n/s	top	Pacific	60	University of Guam Marine Laboratory, Guam	Laboratory	manipulative	n/a	n/a	8-week old juvenile L. purpurea	n/a	n/a	n/a	dried sediment of marine origin (top 10 cm just offshore), 2-630 micron with mean 57.1 micron (normal size distribution)	16.6	mg/cm2/day	16.6	n/a	n/r	n/r	n/r	n/r	n/r	n/r	27	day	27	see Methods and Fig. 2	Juvenile mortality rate	33.8	% of individual juveniles dead	mean	4	recruits	23.3	44.3	10.5	10.5	s.e.	27
DS13	Moeller et al. (2017)	1	Low sediment (16.6 mg/cm2/day)	Day 33	juvenile	Leptastrea	purpurea	n/s	n/s	n/s	top	Pacific	60	University of Guam Marine Laboratory, Guam	Laboratory	manipulative	n/a	n/a	8-week old juvenile L. purpurea	n/a	n/a	n/a	dried sediment of marine origin (top 10 cm just offshore), 2-630 micron with mean 57.1 micron (normal size distribution)	16.6	mg/cm2/day	16.6	n/a	n/r	n/r	n/r	n/r	n/r	n/r	33	day	33	see Methods and Fig. 2	Juvenile mortality rate	36	% of individual juveniles dead	mean	4	recruits	27.6	44.4	8.4	8.4	s.e.	33
DS13	Moeller et al. (2017)	1	Low sediment (16.6 mg/cm2/day)	Day 39	juvenile	Leptastrea	purpurea	n/s	n/s	n/s	top	Pacific	60	University of Guam Marine Laboratory, Guam	Laboratory	manipulative	n/a	n/a	8-week old juvenile L. purpurea	n/a	n/a	n/a	dried sediment of marine origin (top 10 cm just offshore), 2-630 micron with mean 57.1 micron (normal size distribution)	16.6	mg/cm2/day	16.6	n/a	n/r	n/r	n/r	n/r	n/r	n/r	39	day	39	see Methods and Fig. 2	Juvenile mortality rate	35.8	% of individual juveniles dead	mean	4	recruits	25.1	46.5	10.7	10.7	s.e.	39
DS13	Moeller et al. (2017)	1	Low sediment (16.6 mg/cm2/day)	Day 42	juvenile	Leptastrea	purpurea	n/s	n/s	n/s	top	Pacific	60	University of Guam Marine Laboratory, Guam	Laboratory	manipulative	n/a	n/a	8-week old juvenile L. purpurea	n/a	n/a	n/a	dried sediment of marine origin (top 10 cm just offshore), 2-630 micron with mean 57.1 micron (normal size distribution)	16.6	mg/cm2/day	16.6	n/a	n/r	n/r	n/r	n/r	n/r	n/r	42	day	42	see Methods and Fig. 2	Juvenile mortality rate	35.8	% of individual juveniles dead	mean	4	recruits	25.1	46.5	10.7	10.7	s.e.	42
DS13	Moeller et al. (2017)	1	High sediment (33.3 mg/cm2/day)	Day 0	juvenile	Leptastrea	purpurea	n/s	n/s	n/s	top	Pacific	60	University of Guam Marine Laboratory, Guam	Laboratory	manipulative	n/a	n/a	8-week old juvenile L. purpurea	n/a	n/a	n/a	dried sediment of marine origin (top 10 cm just offshore), 2-630 micron with mean 57.1 micron (normal size distribution)	33.3	mg/cm2/day	33.3	n/a	n/r	n/r	n/r	n/r	n/r	n/r	0	day	0	see Methods and Fig. 2	Juvenile mortality rate	0	% of individual juveniles dead	mean	4	recruits	0	0	0	0	s.e.	0
DS13	Moeller et al. (2017)	1	High sediment (33.3 mg/cm2/day)	Day 3	juvenile	Leptastrea	purpurea	n/s	n/s	n/s	top	Pacific	60	University of Guam Marine Laboratory, Guam	Laboratory	manipulative	n/a	n/a	8-week old juvenile L. purpurea	n/a	n/a	n/a	dried sediment of marine origin (top 10 cm just offshore), 2-630 micron with mean 57.1 micron (normal size distribution)	33.3	mg/cm2/day	33.3	n/a	n/r	n/r	n/r	n/r	n/r	n/r	3	day	3	see Methods and Fig. 2	Juvenile mortality rate	0	% of individual juveniles dead	mean	4	recruits	0	0	0	0	s.e.	3
DS13	Moeller et al. (2017)	1	High sediment (33.3 mg/cm2/day)	Day 6	juvenile	Leptastrea	purpurea	n/s	n/s	n/s	top	Pacific	60	University of Guam Marine Laboratory, Guam	Laboratory	manipulative	n/a	n/a	8-week old juvenile L. purpurea	n/a	n/a	n/a	dried sediment of marine origin (top 10 cm just offshore), 2-630 micron with mean 57.1 micron (normal size distribution)	33.3	mg/cm2/day	33.3	n/a	n/r	n/r	n/r	n/r	n/r	n/r	6	day	6	see Methods and Fig. 2	Juvenile mortality rate	2.2	% of individual juveniles dead	mean	4	recruits	-0.3	4.7	2.5	2.5	s.e.	6
DS13	Moeller et al. (2017)	1	High sediment (33.3 mg/cm2/day)	Day 9	juvenile	Leptastrea	purpurea	n/s	n/s	n/s	top	Pacific	60	University of Guam Marine Laboratory, Guam	Laboratory	manipulative	n/a	n/a	8-week old juvenile L. purpurea	n/a	n/a	n/a	dried sediment of marine origin (top 10 cm just offshore), 2-630 micron with mean 57.1 micron (normal size distribution)	33.3	mg/cm2/day	33.3	n/a	n/r	n/r	n/r	n/r	n/r	n/r	9	day	9	see Methods and Fig. 2	Juvenile mortality rate	2.2	% of individual juveniles dead	mean	4	recruits	-0.3	4.7	2.5	2.5	s.e.	9
DS13	Moeller et al. (2017)	1	High sediment (33.3 mg/cm2/day)	Day 12	juvenile	Leptastrea	purpurea	n/s	n/s	n/s	top	Pacific	60	University of Guam Marine Laboratory, Guam	Laboratory	manipulative	n/a	n/a	8-week old juvenile L. purpurea	n/a	n/a	n/a	dried sediment of marine origin (top 10 cm just offshore), 2-630 micron with mean 57.1 micron (normal size distribution)	33.3	mg/cm2/day	33.3	n/a	n/r	n/r	n/r	n/r	n/r	n/r	12	day	12	see Methods and Fig. 2	Juvenile mortality rate	4.4	% of individual juveniles dead	mean	4	recruits	1.5	7.3	2.9	2.9	s.e.	12
DS13	Moeller et al. (2017)	1	High sediment (33.3 mg/cm2/day)	Day 15	juvenile	Leptastrea	purpurea	n/s	n/s	n/s	top	Pacific	60	University of Guam Marine Laboratory, Guam	Laboratory	manipulative	n/a	n/a	8-week old juvenile L. purpurea	n/a	n/a	n/a	dried sediment of marine origin (top 10 cm just offshore), 2-630 micron with mean 57.1 micron (normal size distribution)	33.3	mg/cm2/day	33.3	n/a	n/r	n/r	n/r	n/r	n/r	n/r	15	day	15	see Methods and Fig. 2	Juvenile mortality rate	15.7	% of individual juveniles dead	mean	4	recruits	8.7	22.7	7	7	s.e.	15
DS13	Moeller et al. (2017)	1	High sediment (33.3 mg/cm2/day)	Day 21	juvenile	Leptastrea	purpurea	n/s	n/s	n/s	top	Pacific	60	University of Guam Marine Laboratory, Guam	Laboratory	manipulative	n/a	n/a	8-week old juvenile L. purpurea	n/a	n/a	n/a	dried sediment of marine origin (top 10 cm just offshore), 2-630 micron with mean 57.1 micron (normal size distribution)	33.3	mg/cm2/day	33.3	n/a	n/r	n/r	n/r	n/r	n/r	n/r	21	day	21	see Methods and Fig. 2	Juvenile mortality rate	18.1	% of individual juveniles dead	mean	4	recruits	10.1	26.1	8	8	s.e.	21
DS13	Moeller et al. (2017)	1	High sediment (33.3 mg/cm2/day)	Day 27	juvenile	Leptastrea	purpurea	n/s	n/s	n/s	top	Pacific	60	University of Guam Marine Laboratory, Guam	Laboratory	manipulative	n/a	n/a	8-week old juvenile L. purpurea	n/a	n/a	n/a	dried sediment of marine origin (top 10 cm just offshore), 2-630 micron with mean 57.1 micron (normal size distribution)	33.3	mg/cm2/day	33.3	n/a	n/r	n/r	n/r	n/r	n/r	n/r	27	day	27	see Methods and Fig. 2	Juvenile mortality rate	29.1	% of individual juveniles dead	mean	4	recruits	17.6	40.6	11.5	11.5	s.e.	27
DS13	Moeller et al. (2017)	1	High sediment (33.3 mg/cm2/day)	Day 33	juvenile	Leptastrea	purpurea	n/s	n/s	n/s	top	Pacific	60	University of Guam Marine Laboratory, Guam	Laboratory	manipulative	n/a	n/a	8-week old juvenile L. purpurea	n/a	n/a	n/a	dried sediment of marine origin (top 10 cm just offshore), 2-630 micron with mean 57.1 micron (normal size distribution)	33.3	mg/cm2/day	33.3	n/a	n/r	n/r	n/r	n/r	n/r	n/r	33	day	33	see Methods and Fig. 2	Juvenile mortality rate	29.1	% of individual juveniles dead	mean	4	recruits	17.6	40.6	11.5	11.5	s.e.	33
DS13	Moeller et al. (2017)	1	High sediment (33.3 mg/cm2/day)	Day 39	juvenile	Leptastrea	purpurea	n/s	n/s	n/s	top	Pacific	60	University of Guam Marine Laboratory, Guam	Laboratory	manipulative	n/a	n/a	8-week old juvenile L. purpurea	n/a	n/a	n/a	dried sediment of marine origin (top 10 cm just offshore), 2-630 micron with mean 57.1 micron (normal size distribution)	33.3	mg/cm2/day	33.3	n/a	n/r	n/r	n/r	n/r	n/r	n/r	39	day	39	see Methods and Fig. 2	Juvenile mortality rate	31.4	% of individual juveniles dead	mean	4	recruits	20.2	42.6	11.2	11.2	s.e.	39
DS13	Moeller et al. (2017)	1	High sediment (33.3 mg/cm2/day)	Day 42	juvenile	Leptastrea	purpurea	n/s	n/s	n/s	top	Pacific	60	University of Guam Marine Laboratory, Guam	Laboratory	manipulative	n/a	n/a	8-week old juvenile L. purpurea	n/a	n/a	n/a	dried sediment of marine origin (top 10 cm just offshore), 2-630 micron with mean 57.1 micron (normal size distribution)	33.3	mg/cm2/day	33.3	n/a	n/r	n/r	n/r	n/r	n/r	n/r	42	day	42	see Methods and Fig. 2	Juvenile mortality rate	33.3	% of individual juveniles dead	mean	4	recruits	21.9	44.7	11.4	11.4	s.e.	42
DS13	Moeller et al. (2017)	1	Control (no sediment)	Day 0	juvenile	Acropora	hyacinthus	n/s	n/s	n/s	top	Pacific	60	University of Guam Marine Laboratory, Guam	Laboratory	manipulative	n/a	n/a	2-day old juvenile A .hyacinthus	n/a	n/a	n/a	dried sediment of marine origin (top 10 cm just offshore), 2-630 micron with mean 57.1 micron (normal size distribution)	0	mg/cm2/day	0	n/a	n/r	n/r	n/r	n/r	n/r	n/r	0	day	0	see Methods and Fig. 2	Juvenile mortality rate	0	% of individual juveniles dead	mean	4	recruits	0	0	0	0	s.e.	0
DS13	Moeller et al. (2017)	1	Control (no sediment)	Day 3	juvenile	Acropora	hyacinthus	n/s	n/s	n/s	top	Pacific	60	University of Guam Marine Laboratory, Guam	Laboratory	manipulative	n/a	n/a	2-day old juvenile A .hyacinthus	n/a	n/a	n/a	dried sediment of marine origin (top 10 cm just offshore), 2-630 micron with mean 57.1 micron (normal size distribution)	0	mg/cm2/day	0	n/a	n/r	n/r	n/r	n/r	n/r	n/r	3	day	3	see Methods and Fig. 2	Juvenile mortality rate	3.6	% of individual juveniles dead	mean	4	recruits	3.6	3.6	0	0	s.e.	3
DS13	Moeller et al. (2017)	1	Control (no sediment)	Day 6	juvenile	Acropora	hyacinthus	n/s	n/s	n/s	top	Pacific	60	University of Guam Marine Laboratory, Guam	Laboratory	manipulative	n/a	n/a	2-day old juvenile A .hyacinthus	n/a	n/a	n/a	dried sediment of marine origin (top 10 cm just offshore), 2-630 micron with mean 57.1 micron (normal size distribution)	0	mg/cm2/day	0	n/a	n/r	n/r	n/r	n/r	n/r	n/r	6	day	6	see Methods and Fig. 2	Juvenile mortality rate	6	% of individual juveniles dead	mean	4	recruits	3	9	3	3	s.e.	6
DS13	Moeller et al. (2017)	1	Control (no sediment)	Day 9	juvenile	Acropora	hyacinthus	n/s	n/s	n/s	top	Pacific	60	University of Guam Marine Laboratory, Guam	Laboratory	manipulative	n/a	n/a	2-day old juvenile A .hyacinthus	n/a	n/a	n/a	dried sediment of marine origin (top 10 cm just offshore), 2-630 micron with mean 57.1 micron (normal size distribution)	0	mg/cm2/day	0	n/a	n/r	n/r	n/r	n/r	n/r	n/r	9	day	9	see Methods and Fig. 2	Juvenile mortality rate	12.9	% of individual juveniles dead	mean	4	recruits	9.2	16.6	3.7	3.7	s.e.	9
DS13	Moeller et al. (2017)	1	Control (no sediment)	Day 12	juvenile	Acropora	hyacinthus	n/s	n/s	n/s	top	Pacific	60	University of Guam Marine Laboratory, Guam	Laboratory	manipulative	n/a	n/a	2-day old juvenile A .hyacinthus	n/a	n/a	n/a	dried sediment of marine origin (top 10 cm just offshore), 2-630 micron with mean 57.1 micron (normal size distribution)	0	mg/cm2/day	0	n/a	n/r	n/r	n/r	n/r	n/r	n/r	12	day	12	see Methods and Fig. 2	Juvenile mortality rate	15.8	% of individual juveniles dead	mean	4	recruits	11.6	20	4.2	4.2	s.e.	12
DS13	Moeller et al. (2017)	1	Control (no sediment)	Day 15	juvenile	Acropora	hyacinthus	n/s	n/s	n/s	top	Pacific	60	University of Guam Marine Laboratory, Guam	Laboratory	manipulative	n/a	n/a	2-day old juvenile A .hyacinthus	n/a	n/a	n/a	dried sediment of marine origin (top 10 cm just offshore), 2-630 micron with mean 57.1 micron (normal size distribution)	0	mg/cm2/day	0	n/a	n/r	n/r	n/r	n/r	n/r	n/r	15	day	15	see Methods and Fig. 2	Juvenile mortality rate	15.8	% of individual juveniles dead	mean	4	recruits	11.6	20	4.2	4.2	s.e.	15
DS13	Moeller et al. (2017)	1	Control (no sediment)	Day 18	juvenile	Acropora	hyacinthus	n/s	n/s	n/s	top	Pacific	60	University of Guam Marine Laboratory, Guam	Laboratory	manipulative	n/a	n/a	2-day old juvenile A .hyacinthus	n/a	n/a	n/a	dried sediment of marine origin (top 10 cm just offshore), 2-630 micron with mean 57.1 micron (normal size distribution)	0	mg/cm2/day	0	n/a	n/r	n/r	n/r	n/r	n/r	n/r	18	day	18	see Methods and Fig. 2	Juvenile mortality rate	16.6	% of individual juveniles dead	mean	4	recruits	12.6	20.6	4	4	s.e.	18
DS13	Moeller et al. (2017)	1	Control (no sediment)	Day 21	juvenile	Acropora	hyacinthus	n/s	n/s	n/s	top	Pacific	60	University of Guam Marine Laboratory, Guam	Laboratory	manipulative	n/a	n/a	2-day old juvenile A .hyacinthus	n/a	n/a	n/a	dried sediment of marine origin (top 10 cm just offshore), 2-630 micron with mean 57.1 micron (normal size distribution)	0	mg/cm2/day	0	n/a	n/r	n/r	n/r	n/r	n/r	n/r	21	day	21	see Methods and Fig. 2	Juvenile mortality rate	20.9	% of individual juveniles dead	mean	4	recruits	15.6	26.2	5.3	5.3	s.e.	21
DS13	Moeller et al. (2017)	1	Control (no sediment)	Day 24	juvenile	Acropora	hyacinthus	n/s	n/s	n/s	top	Pacific	60	University of Guam Marine Laboratory, Guam	Laboratory	manipulative	n/a	n/a	2-day old juvenile A .hyacinthus	n/a	n/a	n/a	dried sediment of marine origin (top 10 cm just offshore), 2-630 micron with mean 57.1 micron (normal size distribution)	0	mg/cm2/day	0	n/a	n/r	n/r	n/r	n/r	n/r	n/r	24	day	24	see Methods and Fig. 2	Juvenile mortality rate	20.6	% of individual juveniles dead	mean	4	recruits	15.4	25.8	5.2	5.2	s.e.	24
DS13	Moeller et al. (2017)	1	Low sediment (8.3 mg/cm2/day)	Day 0	juvenile	Acropora	hyacinthus	n/s	n/s	n/s	top	Pacific	60	University of Guam Marine Laboratory, Guam	Laboratory	manipulative	n/a	n/a	2-day old juvenile A .hyacinthus	n/a	n/a	n/a	dried sediment of marine origin (top 10 cm just offshore), 2-630 micron with mean 57.1 micron (normal size distribution)	8.3	mg/cm2/day	8.3	n/a	n/r	n/r	n/r	n/r	n/r	n/r	0	day	0	see Methods and Fig. 2	Juvenile mortality rate	0	% of individual juveniles dead	mean	4	recruits	0	0	0	0	s.e.	0
DS13	Moeller et al. (2017)	1	Low sediment (8.3 mg/cm2/day)	Day 3	juvenile	Acropora	hyacinthus	n/s	n/s	n/s	top	Pacific	60	University of Guam Marine Laboratory, Guam	Laboratory	manipulative	n/a	n/a	2-day old juvenile A .hyacinthus	n/a	n/a	n/a	dried sediment of marine origin (top 10 cm just offshore), 2-630 micron with mean 57.1 micron (normal size distribution)	8.3	mg/cm2/day	8.3	n/a	n/r	n/r	n/r	n/r	n/r	n/r	3	day	3	see Methods and Fig. 2	Juvenile mortality rate	6.9	% of individual juveniles dead	mean	4	recruits	4.4	9.4	2.5	2.5	s.e.	3
DS13	Moeller et al. (2017)	1	Low sediment (8.3 mg/cm2/day)	Day 6	juvenile	Acropora	hyacinthus	n/s	n/s	n/s	top	Pacific	60	University of Guam Marine Laboratory, Guam	Laboratory	manipulative	n/a	n/a	2-day old juvenile A .hyacinthus	n/a	n/a	n/a	dried sediment of marine origin (top 10 cm just offshore), 2-630 micron with mean 57.1 micron (normal size distribution)	8.3	mg/cm2/day	8.3	n/a	n/r	n/r	n/r	n/r	n/r	n/r	6	day	6	see Methods and Fig. 2	Juvenile mortality rate	24.4	% of individual juveniles dead	mean	4	recruits	22.1	26.7	2.3	2.3	s.e.	6
DS13	Moeller et al. (2017)	1	Low sediment (8.3 mg/cm2/day)	Day 9	juvenile	Acropora	hyacinthus	n/s	n/s	n/s	top	Pacific	60	University of Guam Marine Laboratory, Guam	Laboratory	manipulative	n/a	n/a	2-day old juvenile A .hyacinthus	n/a	n/a	n/a	dried sediment of marine origin (top 10 cm just offshore), 2-630 micron with mean 57.1 micron (normal size distribution)	8.3	mg/cm2/day	8.3	n/a	n/r	n/r	n/r	n/r	n/r	n/r	9	day	9	see Methods and Fig. 2	Juvenile mortality rate	29.8	% of individual juveniles dead	mean	4	recruits	26.3	33.3	3.5	3.5	s.e.	9
DS13	Moeller et al. (2017)	1	Low sediment (8.3 mg/cm2/day)	Day 12	juvenile	Acropora	hyacinthus	n/s	n/s	n/s	top	Pacific	60	University of Guam Marine Laboratory, Guam	Laboratory	manipulative	n/a	n/a	2-day old juvenile A .hyacinthus	n/a	n/a	n/a	dried sediment of marine origin (top 10 cm just offshore), 2-630 micron with mean 57.1 micron (normal size distribution)	8.3	mg/cm2/day	8.3	n/a	n/r	n/r	n/r	n/r	n/r	n/r	12	day	12	see Methods and Fig. 2	Juvenile mortality rate	36.4	% of individual juveniles dead	mean	4	recruits	32.2	40.6	4.2	4.2	s.e.	12
DS13	Moeller et al. (2017)	1	Low sediment (8.3 mg/cm2/day)	Day 15	juvenile	Acropora	hyacinthus	n/s	n/s	n/s	top	Pacific	60	University of Guam Marine Laboratory, Guam	Laboratory	manipulative	n/a	n/a	2-day old juvenile A .hyacinthus	n/a	n/a	n/a	dried sediment of marine origin (top 10 cm just offshore), 2-630 micron with mean 57.1 micron (normal size distribution)	8.3	mg/cm2/day	8.3	n/a	n/r	n/r	n/r	n/r	n/r	n/r	15	day	15	see Methods and Fig. 2	Juvenile mortality rate	37.8	% of individual juveniles dead	mean	4	recruits	34.4	41.2	3.4	3.4	s.e.	15
DS13	Moeller et al. (2017)	1	Low sediment (8.3 mg/cm2/day)	Day 18	juvenile	Acropora	hyacinthus	n/s	n/s	n/s	top	Pacific	60	University of Guam Marine Laboratory, Guam	Laboratory	manipulative	n/a	n/a	2-day old juvenile A .hyacinthus	n/a	n/a	n/a	dried sediment of marine origin (top 10 cm just offshore), 2-630 micron with mean 57.1 micron (normal size distribution)	8.3	mg/cm2/day	8.3	n/a	n/r	n/r	n/r	n/r	n/r	n/r	18	day	18	see Methods and Fig. 2	Juvenile mortality rate	39.2	% of individual juveniles dead	mean	4	recruits	34.2	44.2	5	5	s.e.	18
DS13	Moeller et al. (2017)	1	Low sediment (8.3 mg/cm2/day)	Day 21	juvenile	Acropora	hyacinthus	n/s	n/s	n/s	top	Pacific	60	University of Guam Marine Laboratory, Guam	Laboratory	manipulative	n/a	n/a	2-day old juvenile A .hyacinthus	n/a	n/a	n/a	dried sediment of marine origin (top 10 cm just offshore), 2-630 micron with mean 57.1 micron (normal size distribution)	8.3	mg/cm2/day	8.3	n/a	n/r	n/r	n/r	n/r	n/r	n/r	21	day	21	see Methods and Fig. 2	Juvenile mortality rate	47	% of individual juveniles dead	mean	4	recruits	43.5	50.5	3.5	3.5	s.e.	21
DS13	Moeller et al. (2017)	1	Low sediment (8.3 mg/cm2/day)	Day 24	juvenile	Acropora	hyacinthus	n/s	n/s	n/s	top	Pacific	60	University of Guam Marine Laboratory, Guam	Laboratory	manipulative	n/a	n/a	2-day old juvenile A .hyacinthus	n/a	n/a	n/a	dried sediment of marine origin (top 10 cm just offshore), 2-630 micron with mean 57.1 micron (normal size distribution)	8.3	mg/cm2/day	8.3	n/a	n/r	n/r	n/r	n/r	n/r	n/r	24	day	24	see Methods and Fig. 2	Juvenile mortality rate	48.2	% of individual juveniles dead	mean	4	recruits	45	51.4	3.2	3.2	s.e.	24
DS13	Moeller et al. (2017)	1	High sediment (16.6 mg/cm2/day)	Day 0	juvenile	Acropora	hyacinthus	n/s	n/s	n/s	top	Pacific	60	University of Guam Marine Laboratory, Guam	Laboratory	manipulative	n/a	n/a	2-day old juvenile A .hyacinthus	n/a	n/a	n/a	dried sediment of marine origin (top 10 cm just offshore), 2-630 micron with mean 57.1 micron (normal size distribution)	16.6	mg/cm2/day	16.6	n/a	n/r	n/r	n/r	n/r	n/r	n/r	0	day	0	see Methods and Fig. 2	Juvenile mortality rate	0	% of individual juveniles dead	mean	4	recruits	0	0	0	0	s.e.	0
DS13	Moeller et al. (2017)	1	High sediment (16.6 mg/cm2/day)	Day 3	juvenile	Acropora	hyacinthus	n/s	n/s	n/s	top	Pacific	60	University of Guam Marine Laboratory, Guam	Laboratory	manipulative	n/a	n/a	2-day old juvenile A .hyacinthus	n/a	n/a	n/a	dried sediment of marine origin (top 10 cm just offshore), 2-630 micron with mean 57.1 micron (normal size distribution)	16.6	mg/cm2/day	16.6	n/a	n/r	n/r	n/r	n/r	n/r	n/r	3	day	3	see Methods and Fig. 2	Juvenile mortality rate	25.8	% of individual juveniles dead	mean	4	recruits	17.1	34.5	8.7	8.7	s.e.	3
DS13	Moeller et al. (2017)	1	High sediment (16.6 mg/cm2/day)	Day 6	juvenile	Acropora	hyacinthus	n/s	n/s	n/s	top	Pacific	60	University of Guam Marine Laboratory, Guam	Laboratory	manipulative	n/a	n/a	2-day old juvenile A .hyacinthus	n/a	n/a	n/a	dried sediment of marine origin (top 10 cm just offshore), 2-630 micron with mean 57.1 micron (normal size distribution)	16.6	mg/cm2/day	16.6	n/a	n/r	n/r	n/r	n/r	n/r	n/r	6	day	6	see Methods and Fig. 2	Juvenile mortality rate	42.3	% of individual juveniles dead	mean	4	recruits	33.3	51.3	9	9	s.e.	6
DS13	Moeller et al. (2017)	1	High sediment (16.6 mg/cm2/day)	Day 9	juvenile	Acropora	hyacinthus	n/s	n/s	n/s	top	Pacific	60	University of Guam Marine Laboratory, Guam	Laboratory	manipulative	n/a	n/a	2-day old juvenile A .hyacinthus	n/a	n/a	n/a	dried sediment of marine origin (top 10 cm just offshore), 2-630 micron with mean 57.1 micron (normal size distribution)	16.6	mg/cm2/day	16.6	n/a	n/r	n/r	n/r	n/r	n/r	n/r	9	day	9	see Methods and Fig. 2	Juvenile mortality rate	50.2	% of individual juveniles dead	mean	4	recruits	40.3	60.1	9.9	9.9	s.e.	9
DS13	Moeller et al. (2017)	1	High sediment (16.6 mg/cm2/day)	Day 12	juvenile	Acropora	hyacinthus	n/s	n/s	n/s	top	Pacific	60	University of Guam Marine Laboratory, Guam	Laboratory	manipulative	n/a	n/a	2-day old juvenile A .hyacinthus	n/a	n/a	n/a	dried sediment of marine origin (top 10 cm just offshore), 2-630 micron with mean 57.1 micron (normal size distribution)	16.6	mg/cm2/day	16.6	n/a	n/r	n/r	n/r	n/r	n/r	n/r	12	day	12	see Methods and Fig. 2	Juvenile mortality rate	59.7	% of individual juveniles dead	mean	4	recruits	51.7	67.7	8	8	s.e.	12
DS13	Moeller et al. (2017)	1	High sediment (16.6 mg/cm2/day)	Day 15	juvenile	Acropora	hyacinthus	n/s	n/s	n/s	top	Pacific	60	University of Guam Marine Laboratory, Guam	Laboratory	manipulative	n/a	n/a	2-day old juvenile A .hyacinthus	n/a	n/a	n/a	dried sediment of marine origin (top 10 cm just offshore), 2-630 micron with mean 57.1 micron (normal size distribution)	16.6	mg/cm2/day	16.6	n/a	n/r	n/r	n/r	n/r	n/r	n/r	15	day	15	see Methods and Fig. 2	Juvenile mortality rate	60.9	% of individual juveniles dead	mean	4	recruits	52	69.8	8.9	8.9	s.e.	15
DS13	Moeller et al. (2017)	1	High sediment (16.6 mg/cm2/day)	Day 18	juvenile	Acropora	hyacinthus	n/s	n/s	n/s	top	Pacific	60	University of Guam Marine Laboratory, Guam	Laboratory	manipulative	n/a	n/a	2-day old juvenile A .hyacinthus	n/a	n/a	n/a	dried sediment of marine origin (top 10 cm just offshore), 2-630 micron with mean 57.1 micron (normal size distribution)	16.6	mg/cm2/day	16.6	n/a	n/r	n/r	n/r	n/r	n/r	n/r	18	day	18	see Methods and Fig. 2	Juvenile mortality rate	62	% of individual juveniles dead	mean	4	recruits	53	71	9	9	s.e.	18
DS13	Moeller et al. (2017)	1	High sediment (16.6 mg/cm2/day)	Day 21	juvenile	Acropora	hyacinthus	n/s	n/s	n/s	top	Pacific	60	University of Guam Marine Laboratory, Guam	Laboratory	manipulative	n/a	n/a	2-day old juvenile A .hyacinthus	n/a	n/a	n/a	dried sediment of marine origin (top 10 cm just offshore), 2-630 micron with mean 57.1 micron (normal size distribution)	16.6	mg/cm2/day	16.6	n/a	n/r	n/r	n/r	n/r	n/r	n/r	21	day	21	see Methods and Fig. 2	Juvenile mortality rate	63.4	% of individual juveniles dead	mean	4	recruits	55.7	71.1	7.7	7.7	s.e.	21
DS13	Moeller et al. (2017)	1	High sediment (16.6 mg/cm2/day)	Day 24	juvenile	Acropora	hyacinthus	n/s	n/s	n/s	top	Pacific	60	University of Guam Marine Laboratory, Guam	Laboratory	manipulative	n/a	n/a	2-day old juvenile A .hyacinthus	n/a	n/a	n/a	dried sediment of marine origin (top 10 cm just offshore), 2-630 micron with mean 57.1 micron (normal size distribution)	16.6	mg/cm2/day	16.6	n/a	n/r	n/r	n/r	n/r	n/r	n/r	24	day	24	see Methods and Fig. 2	Juvenile mortality rate	66.1	% of individual juveniles dead	mean	4	recruits	58.4	73.8	7.7	7.7	s.e.	24
DS13	Moeller et al. (2017)	1	Control (no sediment)	adult L. purpurea	adult	Leptastrea	purpurea	n/s	n/s	n/s	top	Pacific	60	University of Guam Marine Laboratory, Guam	Laboratory	manipulative	n/a	n/a	adult L. purpurea	n/a	n/a	n/a	dried sediment of marine origin (top 10 cm just offshore), 2-630 micron with mean 57.1 micron (normal size distribution)	0	mg/cm2/day	0	n/a	n/r	n/r	n/r	n/r	n/r	n/r	29	day	29	see Methods and Fig. 2	Live tissue	98.2	live tissue %	mean	4	colonies	96.6	99.8	1.6	1.6	s.e.	29
DS13	Moeller et al. (2017)	1	Low sediment (33.3 mg/cm2/day)	adult L. purpurea	adult	Leptastrea	purpurea	n/s	n/s	n/s	top	Pacific	60	University of Guam Marine Laboratory, Guam	Laboratory	manipulative	n/a	n/a	adult L. purpurea	n/a	n/a	n/a	dried sediment of marine origin (top 10 cm just offshore), 2-630 micron with mean 57.1 micron (normal size distribution)	33.3	mg/cm2/day	33.3	n/a	n/r	n/r	n/r	n/r	n/r	n/r	29	day	29	see Methods and Fig. 2	Live tissue	97.8	live tissue %	mean	4	colonies	95.7	99.9	2.1	2.1	s.e.	29
DS13	Moeller et al. (2017)	1	High sediment (333.3 mg/cm2/day)	adult L. purpurea	adult	Leptastrea	purpurea	n/s	n/s	n/s	top	Pacific	60	University of Guam Marine Laboratory, Guam	Laboratory	manipulative	n/a	n/a	adult L. purpurea	n/a	n/a	n/a	dried sediment of marine origin (top 10 cm just offshore), 2-630 micron with mean 57.1 micron (normal size distribution)	333.3	mg/cm2/day	333.3	n/a	n/r	n/r	n/r	n/r	n/r	n/r	29	day	29	see Methods and Fig. 2	Live tissue	95.1	live tissue %	mean	4	colonies	93.1	97.1	2	2	s.e.	29
DS15a	Perez et al. (2014)	1	Sediment-treated surfaces within Petri dish	n/a	larva	Pocillopora	damicornis	n/s	n/s	n/s	top	Pacific	113	Hawaii Institute of Marine Biology, Kaneohe, Hawaii, USA	Laboratory	manipulative	n/a	n/a	n/a	n/a	n/a	n/a	fine, presumably ucontaminated, terrigenous red clay (<63 micron)	0.878	mg/cm2	0.878	n/a	raw	1	Petri dish	n/a	n/a	n/a	2	week	14	mg/cm2/day is not relevant because sediment was applied once to the surface THEN larvae were added; also, these are INDIVIDUAL values, taken from Fig. 4B with GraphClick, not means with error -- will need to calculate relationship, if necessary	Larval settlement rate	10.005	% of larvae attaching to surface after 2 weeks	raw	1	Petri dish	n/a	n/a	n/a	n/a	n/a	2
DS15a	Perez et al. (2014)	1	Sediment-treated surfaces within Petri dish	n/a	larva	Pocillopora	damicornis	n/s	n/s	n/s	top	Pacific	113	Hawaii Institute of Marine Biology, Kaneohe, Hawaii, USA	Laboratory	manipulative	n/a	n/a	n/a	n/a	n/a	n/a	fine, presumably ucontaminated, terrigenous red clay (<63 micron)	0.095	mg/cm2	0.095	n/a	raw	1	Petri dish	n/a	n/a	n/a	2	week	14	mg/cm2/day is not relevant because sediment was applied once to the surface THEN larvae were added; also, these are INDIVIDUAL values, taken from Fig. 4B with GraphClick, not means with error -- will need to calculate relationship, if necessary	Larval settlement rate	40.024	% of larvae attaching to surface after 2 weeks	raw	1	Petri dish	n/a	n/a	n/a	n/a	n/a	2
DS15a	Perez et al. (2014)	1	Sediment-treated surfaces within Petri dish	n/a	larva	Pocillopora	damicornis	n/s	n/s	n/s	top	Pacific	113	Hawaii Institute of Marine Biology, Kaneohe, Hawaii, USA	Laboratory	manipulative	n/a	n/a	n/a	n/a	n/a	n/a	fine, presumably ucontaminated, terrigenous red clay (<63 micron)	0.37	mg/cm2	0.37	n/a	raw	1	Petri dish	n/a	n/a	n/a	2	week	14	mg/cm2/day is not relevant because sediment was applied once to the surface THEN larvae were added; also, these are INDIVIDUAL values, taken from Fig. 4B with GraphClick, not means with error -- will need to calculate relationship, if necessary	Larval settlement rate	40.109	% of larvae attaching to surface after 2 weeks	raw	1	Petri dish	n/a	n/a	n/a	n/a	n/a	2
DS15a	Perez et al. (2014)	1	Sediment-treated surfaces within Petri dish	n/a	larva	Pocillopora	damicornis	n/s	n/s	n/s	top	Pacific	113	Hawaii Institute of Marine Biology, Kaneohe, Hawaii, USA	Laboratory	manipulative	n/a	n/a	n/a	n/a	n/a	n/a	fine, presumably ucontaminated, terrigenous red clay (<63 micron)	0.103	mg/cm2	0.103	n/a	raw	1	Petri dish	n/a	n/a	n/a	2	week	14	mg/cm2/day is not relevant because sediment was applied once to the surface THEN larvae were added; also, these are INDIVIDUAL values, taken from Fig. 4B with GraphClick, not means with error -- will need to calculate relationship, if necessary	Larval settlement rate	30.052	% of larvae attaching to surface after 2 weeks	raw	1	Petri dish	n/a	n/a	n/a	n/a	n/a	2
DS15a	Perez et al. (2014)	1	Sediment-treated surfaces within Petri dish	n/a	larva	Pocillopora	damicornis	n/s	n/s	n/s	top	Pacific	113	Hawaii Institute of Marine Biology, Kaneohe, Hawaii, USA	Laboratory	manipulative	n/a	n/a	n/a	n/a	n/a	n/a	fine, presumably ucontaminated, terrigenous red clay (<63 micron)	0.145	mg/cm2	0.145	n/a	raw	1	Petri dish	n/a	n/a	n/a	2	week	14	mg/cm2/day is not relevant because sediment was applied once to the surface THEN larvae were added; also, these are INDIVIDUAL values, taken from Fig. 4B with GraphClick, not means with error -- will need to calculate relationship, if necessary	Larval settlement rate	30.026	% of larvae attaching to surface after 2 weeks	raw	1	Petri dish	n/a	n/a	n/a	n/a	n/a	2
DS15a	Perez et al. (2014)	1	Sediment-treated surfaces within Petri dish	n/a	larva	Pocillopora	damicornis	n/s	n/s	n/s	top	Pacific	113	Hawaii Institute of Marine Biology, Kaneohe, Hawaii, USA	Laboratory	manipulative	n/a	n/a	n/a	n/a	n/a	n/a	fine, presumably ucontaminated, terrigenous red clay (<63 micron)	0.323	mg/cm2	0.323	n/a	raw	1	Petri dish	n/a	n/a	n/a	2	week	14	mg/cm2/day is not relevant because sediment was applied once to the surface THEN larvae were added; also, these are INDIVIDUAL values, taken from Fig. 4B with GraphClick, not means with error -- will need to calculate relationship, if necessary	Larval settlement rate	30.009	% of larvae attaching to surface after 2 weeks	raw	1	Petri dish	n/a	n/a	n/a	n/a	n/a	2
DS15a	Perez et al. (2014)	1	Sediment-treated surfaces within Petri dish	n/a	larva	Pocillopora	damicornis	n/s	n/s	n/s	top	Pacific	113	Hawaii Institute of Marine Biology, Kaneohe, Hawaii, USA	Laboratory	manipulative	n/a	n/a	n/a	n/a	n/a	n/a	fine, presumably ucontaminated, terrigenous red clay (<63 micron)	0.228	mg/cm2	0.228	n/a	raw	1	Petri dish	n/a	n/a	n/a	2	week	14	mg/cm2/day is not relevant because sediment was applied once to the surface THEN larvae were added; also, these are INDIVIDUAL values, taken from Fig. 4B with GraphClick, not means with error -- will need to calculate relationship, if necessary	Larval settlement rate	30.005	% of larvae attaching to surface after 2 weeks	raw	1	Petri dish	n/a	n/a	n/a	n/a	n/a	2
DS15a	Perez et al. (2014)	1	Sediment-treated surfaces within Petri dish	n/a	larva	Pocillopora	damicornis	n/s	n/s	n/s	top	Pacific	113	Hawaii Institute of Marine Biology, Kaneohe, Hawaii, USA	Laboratory	manipulative	n/a	n/a	n/a	n/a	n/a	n/a	fine, presumably ucontaminated, terrigenous red clay (<63 micron)	0.22	mg/cm2	0.22	n/a	raw	1	Petri dish	n/a	n/a	n/a	2	week	14	mg/cm2/day is not relevant because sediment was applied once to the surface THEN larvae were added; also, these are INDIVIDUAL values, taken from Fig. 4B with GraphClick, not means with error -- will need to calculate relationship, if necessary	Larval settlement rate	16.058	% of larvae attaching to surface after 2 weeks	raw	1	Petri dish	n/a	n/a	n/a	n/a	n/a	2
DS15a	Perez et al. (2014)	1	Sediment-treated surfaces within Petri dish	n/a	larva	Pocillopora	damicornis	n/s	n/s	n/s	top	Pacific	113	Hawaii Institute of Marine Biology, Kaneohe, Hawaii, USA	Laboratory	manipulative	n/a	n/a	n/a	n/a	n/a	n/a	fine, presumably ucontaminated, terrigenous red clay (<63 micron)	0.157	mg/cm2	0.157	n/a	raw	1	Petri dish	n/a	n/a	n/a	2	week	14	mg/cm2/day is not relevant because sediment was applied once to the surface THEN larvae were added; also, these are INDIVIDUAL values, taken from Fig. 4B with GraphClick, not means with error -- will need to calculate relationship, if necessary	Larval settlement rate	11.95	% of larvae attaching to surface after 2 weeks	raw	1	Petri dish	n/a	n/a	n/a	n/a	n/a	2
DS15a	Perez et al. (2014)	1	Sediment-treated surfaces within Petri dish	n/a	larva	Pocillopora	damicornis	n/s	n/s	n/s	top	Pacific	113	Hawaii Institute of Marine Biology, Kaneohe, Hawaii, USA	Laboratory	manipulative	n/a	n/a	n/a	n/a	n/a	n/a	fine, presumably ucontaminated, terrigenous red clay (<63 micron)	0.328	mg/cm2	0.328	n/a	raw	1	Petri dish	n/a	n/a	n/a	2	week	14	mg/cm2/day is not relevant because sediment was applied once to the surface THEN larvae were added; also, these are INDIVIDUAL values, taken from Fig. 4B with GraphClick, not means with error -- will need to calculate relationship, if necessary	Larval settlement rate	9.991	% of larvae attaching to surface after 2 weeks	raw	1	Petri dish	n/a	n/a	n/a	n/a	n/a	2
DS15a	Perez et al. (2014)	1	Sediment-treated surfaces within Petri dish	n/a	larva	Pocillopora	damicornis	n/s	n/s	n/s	top	Pacific	113	Hawaii Institute of Marine Biology, Kaneohe, Hawaii, USA	Laboratory	manipulative	n/a	n/a	n/a	n/a	n/a	n/a	fine, presumably ucontaminated, terrigenous red clay (<63 micron)	0.363	mg/cm2	0.363	n/a	raw	1	Petri dish	n/a	n/a	n/a	2	week	14	mg/cm2/day is not relevant because sediment was applied once to the surface THEN larvae were added; also, these are INDIVIDUAL values, taken from Fig. 4B with GraphClick, not means with error -- will need to calculate relationship, if necessary	Larval settlement rate	9.992	% of larvae attaching to surface after 2 weeks	raw	1	Petri dish	n/a	n/a	n/a	n/a	n/a	2
DS15a	Perez et al. (2014)	1	Sediment-treated surfaces within Petri dish	n/a	larva	Pocillopora	damicornis	n/s	n/s	n/s	top	Pacific	113	Hawaii Institute of Marine Biology, Kaneohe, Hawaii, USA	Laboratory	manipulative	n/a	n/a	n/a	n/a	n/a	n/a	fine, presumably ucontaminated, terrigenous red clay (<63 micron)	0.398	mg/cm2	0.398	n/a	raw	1	Petri dish	n/a	n/a	n/a	2	week	14	mg/cm2/day is not relevant because sediment was applied once to the surface THEN larvae were added; also, these are INDIVIDUAL values, taken from Fig. 4B with GraphClick, not means with error -- will need to calculate relationship, if necessary	Larval settlement rate	9.991	% of larvae attaching to surface after 2 weeks	raw	1	Petri dish	n/a	n/a	n/a	n/a	n/a	2
DS15a	Perez et al. (2014)	1	Sediment-treated surfaces within Petri dish	n/a	larva	Pocillopora	damicornis	n/s	n/s	n/s	top	Pacific	113	Hawaii Institute of Marine Biology, Kaneohe, Hawaii, USA	Laboratory	manipulative	n/a	n/a	n/a	n/a	n/a	n/a	fine, presumably ucontaminated, terrigenous red clay (<63 micron)	0.414	mg/cm2	0.414	n/a	raw	1	Petri dish	n/a	n/a	n/a	2	week	14	mg/cm2/day is not relevant because sediment was applied once to the surface THEN larvae were added; also, these are INDIVIDUAL values, taken from Fig. 4B with GraphClick, not means with error -- will need to calculate relationship, if necessary	Larval settlement rate	9.992	% of larvae attaching to surface after 2 weeks	raw	1	Petri dish	n/a	n/a	n/a	n/a	n/a	2
DS15a	Perez et al. (2014)	1	Sediment-treated surfaces within Petri dish	n/a	larva	Pocillopora	damicornis	n/s	n/s	n/s	top	Pacific	113	Hawaii Institute of Marine Biology, Kaneohe, Hawaii, USA	Laboratory	manipulative	n/a	n/a	n/a	n/a	n/a	n/a	fine, presumably ucontaminated, terrigenous red clay (<63 micron)	0.287	mg/cm2	0.287	n/a	raw	1	Petri dish	n/a	n/a	n/a	2	week	14	mg/cm2/day is not relevant because sediment was applied once to the surface THEN larvae were added; also, these are INDIVIDUAL values, taken from Fig. 4B with GraphClick, not means with error -- will need to calculate relationship, if necessary	Larval settlement rate	8.031	% of larvae attaching to surface after 2 weeks	raw	1	Petri dish	n/a	n/a	n/a	n/a	n/a	2
[truncated: 1,740 more rows]
[truncated: 101 more columns]

## Sheet: full text review
source	authors	year	journal	title	included/excluded in meta-analysis?	ref ID	reason for exclusion	tags	observational?	suspended sediment?	possible duplicate with other source?	Ocean	Study site	Study type	Number of coral spp	Sediment type	Sediment dose range (mg/cm2/d unless specified otherwise)	Sediment exposure duration	Coral response type 1	Coral response type 2	Coral response type 3	Coral response type 4	Coral response type 5	Notes
[truncated: 422 more rows]

[truncated: 3 more sheets: PECO risk, funnel plots, template]
