# Supplementary material for: Effects of sediment exposure on corals: a systematic review of experimental studies
Source: Environ Evid. 2022 Feb 7;11:4. doi: 10.1186/s13750-022-00256-0 (PMC8818373; doi:10.1186/s13750-022-00256-0)
Supplement: Supplementary file 4 — Additional file 4. Contains the keys to the species codes and coral responses reported in Figs. 4, 5, 6, Tables 3, and 4. [file 13750_2022_256_MOESM4_ESM.xlsx]

## Sheet: README
Effects of sediment exposure on corals: a systematic review of experimental studies
Additional file 4
Lillian J. Tuttle and Megan J. Donahue
published in Environmental Evidence
NOAA grant #NA18NMF4540325 to PI Donahue, "Developing stressor thresholds for reef-building coral species in the Pacific Islands Region"
SUMMARY:	Key to the coral species codes and response codes used in manuscript figures and tables.
'SPECIES CODE' TAB:
COLUMN	COLUMN NAME	COLUMN DESCRIPTION
A	Genus species name	Scientific name of coral species
B	Species Code	Four-letter species code created by taking the first letter of the genus name and the first three letters of the species name. For codes that overlapped for multiple species, a fourth letter from the species name was added. Used in Fig. 4, 5, 6, and Tables 3 and 4.
'CORAL RESPONSE KEY' TAB:
COLUMN	COLUMN NAME	COLUMN DESCRIPTION
A	Coral Response	Brief description of the coral response variable, measured after sediment exposure
B	Response Code	Shortened code, unique to each coral response; used in Tables 3 and 4

## Sheet: Species Code
Genus species name	Species Code
Acanthastrea echinata	AECH
Acropora cervicornis	ACER
Acropora digitifera	ADIG
Acropora florida	AFLO
Acropora formosa	AFOR
Acropora hyacinthus	AHYA
Acropora intermedia	AINT
Acropora microphthalma	AMIC
Acropora millepora	AMIL
Acropora muricata	AMUR
Acropora palmata	APAL
Acropora pulchra	APUL
Acropora spp.	ACRO
Acropora tenuis	ATEN
Acropora willisae	AWIL
Agaricia agaricites	AAGA
Astrangia danae	ADAN
Astreopora myriophthalma	AMYR
Barabattoia amicorum	BAMI
Cladocora arbuscula	CARB
Coeloseris mayeri	CMAY
Cycloseris costulata	CCOS
Cycloseris doederleini	CDOE
Cycloseris marginata	CMAR
Cyphastrea chalcidicum	CCHA
Cyphastrea microphthalma	CMIC
Cyphastrea serailia	CSER
Diaseris distorta	DDIS
Dichocoenia stokesii	DSTO
Diploastrea heliopora	DHEL
Diploria clivosa	DCLI
Diploria strigosa	DSTR
Echinopora horrida	EHOR
Echinopora lamellosa	ELAM
Echinopora mammiformis	EMAM
Euphyllia ancora	EANC
Euphyllia glabrescens	EGLA
Favia favus	FFAV
Favia pallida	FPAL
Favia speciosa	FSPE
Favia stelligera	FSTE
Favites abdita	FABD
Favites pentagona	FPEN
Fungia actiniformis	FACT
Fungia crassa	FCRA
Fungia danai	FDAN
Fungia echinata	FECH
Fungia fungites	FFUN
Fungia granulosa	FGRA
Fungia horrida	FHOR
Fungia klunzingeri	FKLU
Fungia repanda	FREP
Fungia scruposa	FSCR
Fungia scutaria	FSCU
Fungia somervillei	FSOM
Galaxea fascicularis	GFAS
Galaxea horrescens	GHOR
Galaxea spp.	GALA
Gardineroseris planulata	GPLA
Goniastrea edwardsi	GEDW
Goniastrea retiformis	GRET
Goniopora lobata	GLOB
Goniopora somaliensis	GSOM
Goniopora tenuidens	GTEN
Gyrosmilia interrupta	GINT
Heliopora coerulae	HCOE
Hydnophora microconos	HMIC
Hydnophora ridgida	HRID
Isophyllastrea rigida	IRIG
Isophyllia sinuosa	ISIN
Isopora palifera	IPAL
Leptastrea purpurea	LPUR
Leptoria phrygia	LPHR
Leptoseris yabei	LYAB
Lobophyllia corymbrosa	LCOR
Lobophyllia hemprichii	LHEM
Manicina aereolata	MAER
Meandrina meandrites	MMEA
Merulina ampliata	MAMP
Merulina scabricula	MSCA
Montastraea cavernosa	MCAV
Montastraea curta	MCUR
Montipora aequituberculata	MAEQ
Montipora capitata	MCAPI
Montipora capricornis	MCAPR
Montipora corbettensis	MCOR
Montipora crassituberculata	MCRA
Montipora danae	MDAN
Montipora digitata	MDIG
Montipora florida	MFLO
Montipora foliosa	MFOL
Montipora patula	MPAT
Montipora peltiformis	MPEL
Montipora stellata	MSTE
Montipora tuberculosa	MTUB
Montipora turgescens	MTUR
Montipora verrucosa	MVER
Mussismilia braziliensis	MBRA
Mycedium elephantotus	MELE
Orbicella annularis	OANN
Oulophyllia crispa	OCRI
Oxypora glabra	OGLA
Oxypora lacera	OLAC
Pachyseris gemmae	PGEM
Pachyseris rugosa	PRUG
Pachyseris speciosa	PSPE
Pavona cactus	PCAC
Pavona decussata	PDEC
Pectinia alcicornis	PALC
Pectinia lactuca	PLAC
Phyllangia americana	PAMER
Platgyra sinenis	PSIN
Platygyra daedalea	PDAE
Platygyra lamellina	PLAM
Plesiastrea versipora	PVER
Pocillopora acuta	PACU
Pocillopora damicornis	PDAM
Pocillopora elegans	PELE
Pocillopora meandrina	PMEA
Pocillopora verrucosa	PVER
Porites astreoides	PAST
Porites compressa	PCOM
Porites cyclindrica	PCYC
Porites furcata	PFUR
Porites lobata	PLOB
Porites lutea	PLUT
Porites porites	PPOR
Porites rus	PRUS
Porites sillimaniana	PSIL
Porites spp.	PORI
Psammocora contigua	PCON
Sandolitha robusta	SROB
Scolymia lacera	SLAC
Seriatopora hystrix	SHYS
Siderastrea radians	SRAD
Siderastrea siderea	SSID
Solenastrea hyades	SHYA
Stephanocoenia michelinii	SMIC
Stylophora pistillata	SPIS
Symphyllia radians	SRAD
Symphyllia recta	SREC
Trachyphyllia geoffroyi	TGEO
Turbinaria mesenterina	TMES
Turbinaria peltata	TPEL
Turbinaria reniformis	TREN

## Sheet: Coral Response Key
Coral Response	Response Code
Adult mortality / colony mortality	AM
Bleaching	B
Calcification rate	CAL
Chlorophyll density	CHL
Color index	CI
Coral cover	CC
Effective quantum yield	EQY
Fertilization success	FS
Growth rate	G
High yield	HI
Histological condition score	H
Hydrostatic inflation	HY
Infection	I
Juvenile survival / recruit survival	JS
Larval survival	LS
Lipid concentration / lipid fraction	L
Maximum photosynthetic yield	MPY
Maximum quantum yield	MQY
Melanin	ME
Mucus (sheet) production	M
Net oxygen production	NO
Net photosynthesis	NP
Phenyloxidase	PH
Photosynthetic efficiency	PE
Production	P
Production/respiration ratio	P/R
Protein production/concentration	PRO
Respiration	R
Sediment removal	SR
Settlement	SE
Shift from auto- to heterotrophy	AH
Sublethal morphology	MO
Susceptibility index	SI
Symbiont density / zooxanthellae density	SY
Tentacular activity	TE
Tissue biomass	TB
Tissue injury / tissue damage	TI
Tissue mortality / partial mortality	TM
Weight	W
